# Supplementary material for: Functional Genomics Insights Into the Pathogenicity, Habitat Fitness, and Mechanisms Modifying Plant Development of Rhodococcus sp. PBTS1 and PBTS2
Source: Front Microbiol. 2020 Jan 30;11:14. doi: 10.3389/fmicb.2020.00014 (PMC7002392; doi:10.3389/fmicb.2020.00014)
Supplement: Supplementary file 2 [file Data_Sheet_2.xlsx]

## Sheet: Table S1
Table S1: Primer sequences used in this study
Primer		Sequence	Tm (°C)	Amplicon size (bp)	Reference
vicA-EN	FW	TCTGGATCTCGAAGTGCAAACCGT	68.3	494	Nikolaeva et al. (2012)
	RV	AGCGTACAAGGCCTTCCTGAAAGA	66.5
vicA2-JR	FW	GTACCTCGAGGAGCAGCCT	62.4	464	this study
	RV	TCTGCAGTTCGAGGTGCAGG	59.8
fasD-JR	FW	CAACACTACTTTGCCCAGCA	55.7	195	this study
	RV	GGCCAACTCCTCTGGTGTTA	56.8
fasD-DV	FW	AGACGCAAGCAAGGTTTGAT	55.2	614	this study
	RV	GGCCAACTCCTCTGGTGTTA	56.8
fasD-PJ (=fasC)	FW	GAGTTCGCCTTCTCCCATTTC	55.8	266	Dhandapani et al. (2017)
	RV	CGACAGCACCGCATCTAAAC	56.4
fasE	FW	ACAATCCGTCTGACCGCTG	57.6	671	Dhandapani et al. (2017)
	RV	CCGAAGTGCGTACACCAATC	56.2
fasF	FW	GAACCGTCGTTGGCGTGAT	58.3	262	Dhandapani et al. (2017)
	RV	GAGAGCAAGGGGCGGTAATA	56.7
RG8 (16S rDNA)	FW	CTCGGAGGAAGGTGGGGACGACG	65.2	101	DeLorenzo and Moon (2018)
	RV	CCTCACGGTATCGCAGCCCTCTG	63.5
ITS	FW	CCGGGTTTCCCCATTCGG	58.9	510	Nikolaeva et al. (2009)
	RV	TGCGGCTGGATCTCCTT	56.5

## Sheet: Table S2
Table S2: Genes unique to PBTS1
SeqName	Description	Protein length (aa)
A3Q40_00001	hypothetical protein	81
A3Q40_00002	hypothetical protein	194
A3Q40_00005	Inner membrane ABC transporter permease protein YcjP	214
A3Q40_00006	hypothetical protein	47
A3Q40_00007	sugar ABC transporter permease	30
A3Q40_00008	carbohydrate ABC transporter permease	198
A3Q40_00021	MBL fold metallo-hydrolase	243
A3Q40_00040	hypothetical protein	187
A3Q40_00041	hypothetical protein	475
A3Q40_00042	hypothetical protein	95
A3Q40_00050	hemerythrin domain-containing protein	215
A3Q40_00069	DUF4383 domain-containing protein	160
A3Q40_00073	GNAT family N-acetyltransferase	163
A3Q40_00080	alkene reductase	360
A3Q40_00081	hypothetical protein	134
A3Q40_00088	GNAT family N-acetyltransferase	400
A3Q40_00092	MULTISPECIES: DUF998 domain-containing protein	220
A3Q40_00111	N-acetyltransferase	126
A3Q40_00125	membrane protein	468
A3Q40_00137	hypothetical protein	98
A3Q40_00138	DUF2273 domain-containing protein	59
A3Q40_00140	MULTISPECIES: alkaline shock response membrane anchor protein AmaP	183
A3Q40_00141	DUF1304 domain-containing protein	138
A3Q40_00150	DUF559 domain-containing protein	279
A3Q40_00155	class I SAM-dependent methyltransferase	425
A3Q40_00156	Glucose-1-phosphate cytidylyltransferase	266
A3Q40_00157	GlcNAc-PI de-N-acetylase	222
A3Q40_00158	SDR family NAD-dependent epimerase/dehydratase	353
A3Q40_00159	dTDP-4-dehydrorhamnose 3,5-epimerase	186
A3Q40_00160	transferase	376
A3Q40_00162	transporter	423
A3Q40_00163	glutamate-1-semialdehyde 2,1-aminomutase	439
A3Q40_00165	MULTISPECIES: hypothetical protein	129
A3Q40_00166	---NA---	29
A3Q40_00167	hypothetical protein	109
A3Q40_00168	ABC transporter ATP-binding protein	221
A3Q40_00169	hypothetical protein	420
A3Q40_00171	glycoside hydrolase family 15 protein	631
A3Q40_00172	cation transporter	182
A3Q40_00173	formate hydrogenlyase	592
A3Q40_00174	NADH dehydrogenase	494
A3Q40_00175	sodium:proton antiporter	493
A3Q40_00176	multicomponent Na+:H+ antiporter subunit C	97
A3Q40_00177	DUF4040 domain-containing protein	305
A3Q40_00178	cation:proton antiporter	92
A3Q40_00179	pH regulation protein F	75
A3Q40_00182	hypothetical protein A3Q40_00182	51
A3Q40_00185	hypothetical protein	233
A3Q40_00186	membrane dipeptidase	318
A3Q40_00209	anti-sigma factor antagonist	119
A3Q40_00211	diguanylate cyclase (GGDEF) domain-containing protein	729
A3Q40_00214	MULTISPECIES: hypothetical protein	79
A3Q40_00215	MULTISPECIES: hypothetical protein	61
A3Q40_00221	divalent metal cation transporter MntH	415
A3Q40_00222	sensor histidine kinase	337
A3Q40_00253	---NA---	33
A3Q40_00257	phytoene desaturase	496
A3Q40_00263	MULTISPECIES: hypothetical protein	61
A3Q40_00267	hypothetical protein A3Q40_00267	44
A3Q40_00268	MULTISPECIES: hypothetical protein	74
A3Q40_00269	putative membrane protein	160
A3Q40_00271	hypothetical protein	81
A3Q40_00284	DUF4229 domain-containing protein	109
A3Q40_00285	DUF222 domain-containing protein	444
A3Q40_00286	DNA resolvase	53
A3Q40_00288	hypothetical protein	127
A3Q40_00289	Putative secreted protein	175
A3Q40_00290	hypothetical protein A3Q40_00290	74
A3Q40_00293	DUF222 domain-containing protein	113
A3Q40_00297	MULTISPECIES: hypothetical protein	66
A3Q40_00298	hypothetical protein	369
A3Q40_00334	DUF2505 domain-containing protein	179
A3Q40_00352	membrane protein	135
A3Q40_00353	GPP34 family phosphoprotein	204
A3Q40_00357	MFS transporter	459
A3Q40_00365	Glycosyl transferase 4-like domain-containing protein	337
A3Q40_00368	HNH endonuclease	628
A3Q40_00370	hypothetical protein	224
A3Q40_00371	transcriptional activator domain-containing protein	1073
A3Q40_00373	alpha/beta hydrolase	277
A3Q40_00374	DUF1707 domain-containing protein	162
A3Q40_00407	DUF222 domain-containing protein	149
A3Q40_00408	HNH endonuclease	483
A3Q40_00410	Mycofactocin precursor protein	36
A3Q40_00420	ABC transporter permease	271
A3Q40_00422	insulinase family protein	679
A3Q40_00423	hypothetical protein A3Q40_00423	296
A3Q40_00424	flavoprotein	175
A3Q40_00425	LLM class flavin-dependent oxidoreductase	339
A3Q40_00426	hypothetical protein A3Q40_00426	50
A3Q40_00427	hypothetical protein A3Q40_00427	48
A3Q40_00428	hypothetical protein	319
A3Q40_00429	aminoglycoside phosphotransferase family protein	357
A3Q40_00430	Carminomycin 4-O-methyltransferase	356
A3Q40_00431	DNA-binding response regulator	195
A3Q40_00432	hypothetical protein	77
A3Q40_00434	type 2 lantipeptide synthetase LanM	926
A3Q40_00435	hypothetical protein A3Q40_00435	60
A3Q40_00436	LuxR family transcriptional regulator	570
A3Q40_00445	glycosyltransferase family 2 protein	289
A3Q40_00447	alpha/beta hydrolase	308
A3Q40_00452	lipase	306
A3Q40_00485	APC family permease	504
A3Q40_00486	hypothetical protein	161
A3Q40_00499	protein-tyrosine-phosphatase	277
A3Q40_00500	D-alanine--poly(phosphoribitol) ligase subunit DltA	720
A3Q40_00503	HNH endonuclease	602
A3Q40_00515	PDZ domain-containing protein	519
A3Q40_00521	hypothetical protein A3Q40_00521	191
A3Q40_00526	Uncharacterised protein	171
A3Q40_00528	putative membrane protein	207
A3Q40_00534	cold-shock protein	66
A3Q40_00540	aldo/keto reductase	291
A3Q40_00542	siderophore-interacting protein	242
A3Q40_00543	MULTISPECIES: hypothetical protein	177
A3Q40_00545	epstein-Barr nuclear antigen 1 domain protein	478
A3Q40_00553	CsbD family protein	236
A3Q40_00554	WXG100 family type VII secretion target	97
A3Q40_00555	WXG100 family type VII secretion target	97
A3Q40_00556	putative alanine and proline rich protein	421
A3Q40_00557	restriction alleviation protein Lar	79
A3Q40_00558	hypothetical protein	163
A3Q40_00560	Cellulase (glycosyl hydrolase family 5)	370
A3Q40_00561	Excalibur calcium-binding domain-containing protein	190
A3Q40_00562	2-methylcitrate dehydratase PrpD	437
A3Q40_00563	cyclase	270
A3Q40_00564	2-methylcitrate dehydratase	471
A3Q40_00565	CoA ester lyase	276
A3Q40_00566	IclR family transcriptional regulator	275
A3Q40_00567	ABC transporter substrate-binding protein	406
A3Q40_00568	branched-chain amino acid ABC transporter permease	329
A3Q40_00569	branched-chain amino acid ABC transporter permease	348
A3Q40_00570	ABC transporter ATP-binding protein	239
A3Q40_00571	ABC transporter ATP-binding protein	234
A3Q40_00572	hypothetical protein	210
A3Q40_00573	FAD-binding protein	461
A3Q40_00575	CoA transferase	395
A3Q40_00580	acyl-CoA dehydrogenase	461
A3Q40_00587	DNA-binding response regulator	216
A3Q40_00589	ABC transporter permease	258
A3Q40_00590	ABC transporter	249
A3Q40_00597	chemotaxis protein	59
A3Q40_00598	hypothetical protein	130
A3Q40_00610	endonuclease/exonuclease/phosphatase family protein	242
A3Q40_00612	hypothetical protein A3Q40_00612	59
A3Q40_00615	bleomycin resistance protein	138
A3Q40_00617	NAD(P)-dependent oxidoreductase	253
A3Q40_00618	hypothetical protein	96
A3Q40_00619	hypothetical protein	297
A3Q40_00620	hypothetical protein	151
A3Q40_00621	VWA domain-containing protein	232
A3Q40_00626	hypothetical protein	549
A3Q40_00629	hypothetical protein	272
A3Q40_00630	ATP-dependent helicase	1037
A3Q40_00631	helicase	1066
A3Q40_00632	DUF1998 domain-containing protein	568
A3Q40_00633	hypothetical protein	154
A3Q40_00637	hypothetical protein	607
A3Q40_00638	hypothetical protein	295
A3Q40_00639	hypothetical protein	250
A3Q40_00640	DNA cytosine methyltransferase	372
A3Q40_00641	Uncharacterised protein	349
A3Q40_00643	restriction endonuclease subunit M	1586
A3Q40_00644	DUF1998 domain-containing protein	2136
A3Q40_00645	DNA helicase UvrD	738
A3Q40_00646	ATP-dependent helicase	1594
A3Q40_00647	hypothetical protein A3Q40_00647	547
A3Q40_00648	DUF262 domain-containing protein	667
A3Q40_00651	ABC transporter ATP-binding protein	96
A3Q40_00652	putative AbiEii toxin of type IV toxin-antitoxin system	724
A3Q40_00655	DUF4190 domain-containing protein	180
A3Q40_00656	DUF1942 domain-containing protein	306
A3Q40_00658	hypothetical protein	121
A3Q40_00660	GNAT family N-acetyltransferase	242
A3Q40_00721	osmotically inducible protein OsmC	160
A3Q40_00722	polyketide cyclase	132
A3Q40_00724	daunorubicin resistance protein DrrC	116
A3Q40_00726	GTP pyrophosphokinase	333
A3Q40_00735	putative membrane protein	504
A3Q40_00736	IgA FC receptor	327
A3Q40_00737	DUF4267 domain-containing protein	128
A3Q40_00740	ABC transporter	336
A3Q40_00745	putative membrane protein	47
A3Q40_00747	SfnB family sulfur acquisition oxidoreductase	406
A3Q40_00748	Alkanesulfonate monooxygenase	398
A3Q40_00749	PglZ domain-containing protein	408
A3Q40_00759	DUF1540 domain-containing protein	99
A3Q40_00772	DUF2945 domain-containing protein	70
A3Q40_00828	HNH endonuclease	259
A3Q40_00836	permease	386
A3Q40_00864	TetR/AcrR family transcriptional regulator	231
A3Q40_00865	oxidoreductase	406
A3Q40_00866	SRPBCC family protein	155
A3Q40_00867	cytochrome P450	301
A3Q40_00868	cytochrome P450	107
A3Q40_00870	hypothetical protein A3Q40_00870	257
A3Q40_00871	hypothetical protein A3Q40_00871	127
A3Q40_00872	hypothetical protein A3Q40_00872	348
A3Q40_00875	hypothetical protein	82
A3Q40_00876	transposase	95
A3Q40_00878	hypothetical protein A3Q40_00878	104
A3Q40_00879	putative xylanase/chitin deacetylase	221
A3Q40_00882	DNA gyrase subunit A	237
A3Q40_00883	hypothetical protein	191
A3Q40_00884	cold shock domain protein CspD	121
A3Q40_00886	hypothetical protein A3Q40_00886	249
A3Q40_00887	Outer membrane lipoprotein LolB	185
A3Q40_00888	hypothetical protein A3Q40_00888	421
A3Q40_00891	hypothetical protein A3Q40_00891	167
A3Q40_00892	hypothetical protein	333
A3Q40_00893	hypothetical protein	70
A3Q40_00894	putative membrane protein	404
A3Q40_00895	hypothetical protein A3Q40_00895	283
A3Q40_00896	hypothetical protein A3Q40_00896	113
A3Q40_00897	Barstar (barnase inhibitor)	280
A3Q40_00898	hypothetical protein A3Q40_00898	131
A3Q40_00899	hypothetical protein A3Q40_00899	301
A3Q40_00900	TerD family protein	79
A3Q40_00906	CPBP family intramembrane metalloprotease	41
A3Q40_00907	DNA-binding response regulator	100
A3Q40_00908	DedA family protein	208
A3Q40_00909	alpha/beta hydrolase	318
A3Q40_00912	hypothetical protein	158
A3Q40_00918	---NA---	29
A3Q40_00919	Rieske (2Fe-2S) protein	155
A3Q40_00920	N-acetyltransferase	247
A3Q40_00921	cation transporter	111
A3Q40_00922	cation transporter	111
A3Q40_00923	GNAT family N-acetyltransferase	221
A3Q40_00924	hypothetical protein A3Q40_00924	313
A3Q40_00927	membrane protein	99
A3Q40_00931	hypothetical protein A3Q40_00931	69
A3Q40_00936	hypothetical protein A3Q40_00936	39
A3Q40_00937	DUF4185 domain-containing protein	411
A3Q40_00953	DUF732 domain-containing protein	142
A3Q40_00954	DUF1275 domain-containing protein	213
A3Q40_00981	anti-anti-sigma factor	144
A3Q40_00993	benzoate 1,2-dioxygenase small subunit	180
A3Q40_01002	amino acid transporter	459
A3Q40_01004	iron siderophore-binding protein	333
A3Q40_01019	diaminobutyrate acetyltransferase	187
A3Q40_01021	3-oxoacyl-ACP reductase	215
A3Q40_01043	FAD-binding oxidoreductase	480
A3Q40_01044	MFS transporter	454
A3Q40_01045	GntR family transcriptional regulator	248
A3Q40_01049	Transcriptional regulator, AbiEi antitoxin, Type IV TA system	317
A3Q40_01051	putative membrane protein	92
A3Q40_01056	hypothetical protein A3Q40_01056	199
A3Q40_01088	MULTISPECIES: hypothetical protein	186
A3Q40_01092	methionyl-tRNA formyltransferase	314
A3Q40_01097	hypothetical protein A3Q40_01097	1263
A3Q40_01098	IS3 family transposase	73
A3Q40_01099	transposase	56
A3Q40_01103	hypothetical protein	263
A3Q40_01104	PAS domain S-box protein	130
A3Q40_01105	bifunctional diguanylate cyclase/phosphodiesterase	613
A3Q40_01118	hypothetical protein	179
A3Q40_01121	amidase	495
A3Q40_01122	acetoacetate decarboxylase	239
A3Q40_01133	---NA---	30
A3Q40_01146	Uncharacterised protein (plasmid)	152
A3Q40_01147	hypothetical protein A3Q40_01147	55
A3Q40_01148	hypothetical protein A3Q40_01148	40
A3Q40_01149	phage integrase family protein	105
A3Q40_01225	transmembrane protein	81
A3Q40_01237	MBL fold metallo-hydrolase	250
A3Q40_01239	EamA family transporter RarD	301
A3Q40_01241	Uncharacterised protein (plasmid)	34
A3Q40_01242	hypothetical membrane protein	77
A3Q40_01248	Para-nitrobenzyl esterase	537
A3Q40_01252	membrane protein	246
A3Q40_01255	Lsr2 family protein	119
A3Q40_01343	ammonium transporter	453
A3Q40_01348	two-component system response regulator	227
A3Q40_01350	C4-dicarboxylate ABC transporter substrate-binding protein	322
A3Q40_01351	tripartite tricarboxylate transporter TctB family protein	178
A3Q40_01352	tripartite tricarboxylate transporter TctA	508
A3Q40_01368	DNA cytosine methyltransferase	440
A3Q40_01408	O-methyltransferase	204
A3Q40_01413	Uncharacterised protein	264
A3Q40_01429	non-ribosomal peptide synthetase	230
A3Q40_01439	DUF3105 domain-containing protein	215
A3Q40_01440	methyltransferase domain-containing protein	264
A3Q40_01441	EamA family transporter	294
A3Q40_01456	membrane protein	61
A3Q40_01470	RNA methyltransferase	284
A3Q40_01480	hypothetical protein	154
A3Q40_01483	hypothetical protein	137
A3Q40_01497	D-tyrosyl-tRNA(Tyr) deacylase	175
A3Q40_01551	50S ribosomal protein L7/L12	107
A3Q40_01552	MULTISPECIES: DUF3606 domain-containing protein	79
A3Q40_01553	phage major capsid protein	84
A3Q40_01554	Uncharacterised protein	157
A3Q40_01555	Uncharacterised protein	213
A3Q40_01561	FhuF 2Fe-2S C-terminal domain-containing protein	250
A3Q40_01590	MBL fold metallo-hydrolase	278
A3Q40_01593	DUF389 domain-containing protein	306
A3Q40_01603	prepilin peptidase	194
A3Q40_01641	preprotein translocase subunit SecG	77
A3Q40_01664	hypothetical protein	66
A3Q40_01675	HNH endonuclease	636
A3Q40_01712	MFS transporter	383
A3Q40_01723	ubiquitin-like protein Pup	63
A3Q40_01734	DUF222 domain-containing protein	687
A3Q40_01737	maleylpyruvate isomerase family mycothiol-dependent enzyme	252
A3Q40_01745	hypothetical protein	122
A3Q40_01754	phage T7 F exclusion suppressor FxsA	181
A3Q40_01759	hypothetical protein	61
A3Q40_01766	N-acetyltransferase	194
A3Q40_01767	putative CPA1 family transporter	408
A3Q40_01769	hypothetical protein	71
A3Q40_01773	hypothetical protein A3Q40_01773	42
A3Q40_01774	short-chain dehydrogenase	219
A3Q40_01779	SDR family NAD(P)-dependent oxidoreductase	241
A3Q40_01783	lipase	451
A3Q40_01786	SRPBCC family protein	163
A3Q40_01787	KR domain-containing protein	274
A3Q40_01790	AraC family transcriptional regulator	335
A3Q40_01827	ring-cleaving dioxygenase	318
A3Q40_01886	hypothetical protein A3Q40_01886	41
A3Q40_01897	transposase	108
A3Q40_01899	restriction endonuclease subunit R	936
A3Q40_01900	M48 family peptidase	241
A3Q40_01901	hypothetical protein A3Q40_01901	233
A3Q40_01903	Uncharacterised protein	148
A3Q40_01904	XRE family transcriptional regulator	147
A3Q40_01905	XRE family transcriptional regulator	85
A3Q40_01913	TIGR02234 family membrane protein	218
A3Q40_01929	DUF2567 domain-containing protein	202
A3Q40_01945	hypothetical protein	171
A3Q40_01963	MULTISPECIES: hypothetical protein	67
A3Q40_01978	NAD(P)/FAD-dependent oxidoreductase	530
A3Q40_01979	nitrite reductase	712
A3Q40_02053	glycosyltransferase	422
A3Q40_02059	acyl-CoA carboxylase subunit epsilon	77
A3Q40_02067	class I SAM-dependent methyltransferase	171
A3Q40_02074	Transcriptional regulatory protein, C terminal	1114
A3Q40_02075	hemerythrin domain-containing protein	225
A3Q40_02076	spore photoproduct lyase family protein	356
A3Q40_02084	membrane protein	46
A3Q40_02088	Excreted virulence factor EspC, type VII ESX diderm	100
A3Q40_02100	TetR/AcrR family transcriptional regulator	226
A3Q40_02115	inositol 2-dehydrogenase	334
A3Q40_02116	gfo/Idh/MocA family oxidoreductase	342
A3Q40_02117	phytanoyl-CoA dioxygenase	395
A3Q40_02118	LacI family DNA-binding transcriptional regulator	345
A3Q40_02119	SDR family NAD(P)-dependent oxidoreductase	251
A3Q40_02121	inosose dehydratase	295
A3Q40_02122	gfo/Idh/MocA family oxidoreductase	325
A3Q40_02126	gfo/Idh/MocA family oxidoreductase	386
A3Q40_02127	GntR family transcriptional regulator	250
A3Q40_02128	5-dehydro-2-deoxygluconokinase	332
A3Q40_02129	aldolase	315
A3Q40_02130	5-deoxy-glucuronate isomerase	302
A3Q40_02131	3D-(3,5/4)-trihydroxycyclohexane-1,2-dione acylhydrolase (decyclizing)	649
A3Q40_02132	2-keto-myo-inositol dehydratase	307
A3Q40_02133	inositol 2-dehydrogenase	344
A3Q40_02134	sugar phosphate isomerase/epimerase	290
A3Q40_02136	HNH endonuclease	585
A3Q40_02145	daunorubicin/doxorubicin resistance ABC transporter ATP-binding protein DrrA	340
A3Q40_02146	ABC transporter	301
A3Q40_02150	DUF4349 domain-containing protein	292
A3Q40_02164	PrgI family protein	35
A3Q40_02165	Multifunctional conjugation protein TraI	550
A3Q40_02167	transposase	108
A3Q40_02170	heme-binding protein	128
A3Q40_02171	Uncharacterised protein	53
A3Q40_02173	hypothetical protein	120
A3Q40_02174	IS256 family transposase	414
A3Q40_02176	hypothetical membrane protein	156
A3Q40_02177	transposase	108
A3Q40_02179	hypothetical protein	124
A3Q40_02181	hypothetical protein A3Q40_02181	113
A3Q40_02182	Uncharacterised protein	72
A3Q40_02183	hypothetical protein A3Q40_02183	164
A3Q40_02185	hypothetical protein	101
A3Q40_02186	LGFP repeat-containing protein	386
A3Q40_02187	hypothetical protein A3Q40_02187	176
A3Q40_02188	LGFP repeat-containing protein	88
A3Q40_02190	DUF2188 domain-containing protein	77
A3Q40_02191	LGFP repeat-containing protein	52
A3Q40_02192	LGFP repeat-containing protein	279
A3Q40_02193	hypothetical protein A3Q40_02187	176
A3Q40_02194	ANTAR domain-containing protein	159
A3Q40_02196	bleomycin resistance family protein	178
A3Q40_02197	pyridoxine kinase	75
A3Q40_02199	hypothetical protein	130
A3Q40_02200	saccharopine dehydrogenase	358
A3Q40_02201	copper resistance protein CopD	279
A3Q40_02203	beta-glucosidase	710
A3Q40_02204	DUF4440 domain-containing protein	125
A3Q40_02207	hypothetical protein	172
A3Q40_02208	hypothetical protein	192
A3Q40_02209	peptidase M23	544
A3Q40_02210	transposase	115
A3Q40_02211	ATP/GTP-binding protein	503
A3Q40_02217	hypothetical protein A3Q40_02217	53
A3Q40_02241	hypothetical protein	87
A3Q40_02243	hypothetical protein	104
A3Q40_02253	type VII secretion integral membrane protein EccD	514
A3Q40_02283	membrane protein	85
A3Q40_02296	lytic transglycosylase	365
A3Q40_02299	DUF222 domain-containing protein	663
A3Q40_02318	Aminoglycoside 2'-N-acetyltransferase	179
A3Q40_02321	enoyl-CoA hydratase	335
A3Q40_02323	NADP-dependent oxidoreductase	343
A3Q40_02334	putative integral membrane protein	125
A3Q40_02335	Uncharacterised protein (plasmid)	52
A3Q40_02348	acyl-CoA dehydrogenase	417
A3Q40_02351	antitoxin	64
A3Q40_02353	HNH endonuclease	624
A3Q40_02356	hypothetical protein	178
A3Q40_02360	hypothetical protein	362
A3Q40_02361	hypothetical protein	194
A3Q40_02362	DUF3987 domain-containing protein	259
A3Q40_02363	site-specific recombinase PinR	107
A3Q40_02364	Uncharacterised protein	374
A3Q40_02385	hypothetical protein	139
A3Q40_02401	thiamine biosynthesis lipoprotein	205
A3Q40_02410	epimerase	328
A3Q40_02416	class I SAM-dependent methyltransferase	224
A3Q40_02417	prenyltransferase	365
A3Q40_02418	SAM-dependent methyltransferase	248
A3Q40_02419	glycosyltransferase family 1 protein	413
A3Q40_02420	DUF222 domain-containing protein	619
A3Q40_02426	regulatory protein	444
A3Q40_02430	hypothetical protein A3Q40_02430	97
A3Q40_02432	catalase	551
A3Q40_02435	BatC protein	85
A3Q40_02439	ATP-dependent DNA helicase RecQ	556
A3Q40_02441	cation transport regulator ChaB	139
A3Q40_02452	ATP-binding protein	448
A3Q40_02455	TetR/AcrR family transcriptional regulator	204
A3Q40_02471	DUF3500 domain-containing protein	417
A3Q40_02473	3-(3-hydroxyphenyl)propionate hydroxylase	559
A3Q40_02474	23S ribosomal RNA methyltransferase Erm	189
A3Q40_02477	hypothetical protein A3Q40_02477	77
A3Q40_02486	cell filamentation protein	290
A3Q40_02488	putative inorganic phosphate transporter	77
A3Q40_02491	DNA-binding response regulator	230
A3Q40_02498	carboxylate transporter	532
A3Q40_02502	DUF222 domain-containing protein	658
A3Q40_02503	SGNH/GDSL hydrolase family protein	260
A3Q40_02505	hypothetical protein	89
A3Q40_02510	hypothetical protein A3Q40_02510	44
A3Q40_02511	DUF2510 domain-containing protein	244
A3Q40_02513	hypothetical protein A3Q40_02513	149
A3Q40_02515	hypothetical protein A3Q40_02515	414
A3Q40_02542	fasciclin	227
A3Q40_02552	hypothetical protein	374
A3Q40_02568	MULTISPECIES: hypothetical protein	59
A3Q40_02575	hypothetical protein	112
A3Q40_02582	hypothetical protein A3Q40_02582	55
A3Q40_02592	hypothetical protein	131
A3Q40_02593	hypothetical protein	76
A3Q40_02594	hypothetical protein A3Q40_02594	37
A3Q40_02605	Secretory lipase	396
A3Q40_02623	glutathione peroxidase	162
A3Q40_02624	Uncharacterised protein	163
A3Q40_02625	HNH endonuclease	581
A3Q40_02629	ATP-dependent zinc metalloprotease FtsH	403
A3Q40_02634	hypothetical protein	562
A3Q40_02655	DUF4062 domain-containing protein	288
A3Q40_02656	hypothetical protein A3Q40_02656	41
A3Q40_02657	transposase	108
A3Q40_02659	DUF3089 domain-containing protein	298
A3Q40_02660	HNH endonuclease	161
A3Q40_02661	DUF1298 domain-containing protein	287
A3Q40_02662	DUF1298 domain-containing protein	178
A3Q40_02673	hypothetical protein	363
A3Q40_02691	hypothetical protein A3Q40_02691	47
A3Q40_02693	short-chain dehydrogenase	268
A3Q40_02694	NAD(P)/FAD-dependent oxidoreductase	497
A3Q40_02695	NAD(P)/FAD-dependent oxidoreductase	550
A3Q40_02696	cyclase family protein	259
A3Q40_02697	acetolactate synthase	566
A3Q40_02698	AraC family transcriptional regulator	317
A3Q40_02699	thioesterase	147
A3Q40_02700	bifunctional salicylyl-CoA 5-hydroxylase/oxidoreductase	793
A3Q40_02701	2-aminobenzoate-CoA ligase	589
A3Q40_02702	acyl-CoA thioesterase II	311
A3Q40_02703	cupin domain-containing protein	160
A3Q40_02704	FAA hydrolase family protein	227
A3Q40_02706	hypothetical protein	96
A3Q40_02707	hypothetical protein	167
A3Q40_02708	hypothetical protein	241
A3Q40_02709	Uncharacterised protein	114
A3Q40_02710	CopG family transcriptional regulator	96
A3Q40_02711	hypothetical protein A3Q40_02711	114
A3Q40_02712	hypothetical protein A3Q40_02712	137
A3Q40_02715	alpha/beta hydrolase	285
A3Q40_02742	DUF2530 domain-containing protein	74
A3Q40_02743	hypothetical protein A3Q40_02743	43
A3Q40_02751	MULTISPECIES: hypothetical protein	69
A3Q40_02770	MULTISPECIES: hypothetical protein	153
A3Q40_02773	FAD-binding protein	416
A3Q40_02795	membrane protein	39
A3Q40_02806	aldehyde dehydrogenase	485
A3Q40_02812	ASCH domain-containing protein	199
A3Q40_02816	AzlD domain-containing protein	109
A3Q40_02823	hypothetical protein A3Q40_02823	47
A3Q40_02824	---NA---	33
A3Q40_02834	HNH endonuclease	652
A3Q40_02856	anti-sigma factor antagonist	125
A3Q40_02859	Anti-sigma-K factor RskA	258
A3Q40_02867	VOC family protein	164
A3Q40_02869	acyl dehydratase	184
A3Q40_02871	dodecin domain-containing protein	69
A3Q40_02874	Uracil DNA glycosylase superfamily protein	203
A3Q40_02875	DNA helicase	105
A3Q40_02891	SDR family NAD(P)-dependent oxidoreductase	244
A3Q40_02900	fumarylacetoacetate hydrolase	319
A3Q40_02901	TetR/AcrR family transcriptional regulator	228
A3Q40_02907	GGDEF domain-containing protein	375
A3Q40_02908	GMC family oxidoreductase	591
A3Q40_02909	Uncharacterised protein	294
A3Q40_02915	IclR family transcriptional regulator	254
A3Q40_02916	cyclase family protein	331
A3Q40_02917	hypothetical protein	88
A3Q40_02918	C4-dicarboxylate ABC transporter permease	446
A3Q40_02920	alpha/beta hydrolase	106
A3Q40_02925	hypothetical protein	221
A3Q40_02929	sugar porter family MFS transporter	471
A3Q40_02930	universal stress protein	116
A3Q40_02931	hypothetical protein	72
A3Q40_02932	secreted protein	296
A3Q40_02933	TetR/AcrR family transcriptional regulator	179
A3Q40_02934	MFS transporter	522
A3Q40_02935	hypothetical protein A3Q40_02935	40
A3Q40_02936	hypothetical protein A3Q40_02936	44
A3Q40_02937	alpha/beta hydrolase	303
A3Q40_02938	enoyl-CoA hydratase/isomerase family protein	322
A3Q40_02941	hypothetical protein A3Q40_02941	163
A3Q40_02944	glycosyl transferase	171
A3Q40_02946	Uncharacterised protein	95
A3Q40_02947	IS256 family transposase	414
A3Q40_02948	hypothetical protein A3Q40_02948	235
A3Q40_02949	arsenical pump-driving ATPase	581
A3Q40_02950	arsenical resistance operon transcriptional repressor ArsD	136
A3Q40_02951	low molecular weight phosphatase family protein	141
A3Q40_02952	transcriptional regulator	135
A3Q40_02954	arsenate reductase ArsC	143
A3Q40_02956	Putative oxidoreductase	346
A3Q40_02957	thioredoxin family protein	109
A3Q40_02958	GNAT family N-acetyltransferase	314
A3Q40_02961	NAD(P)/FAD-dependent oxidoreductase	349
A3Q40_02962	Uncharacterised protein	75
A3Q40_02963	hypothetical protein	1023
A3Q40_02964	Uncharacterised protein	107
A3Q40_02965	hypothetical protein A3Q40_02965	199
A3Q40_02966	Uncharacterised protein	137
A3Q40_02967	hypothetical protein	81
A3Q40_02968	XRE family transcriptional regulator	64
A3Q40_02969	integrase	486
A3Q40_02970	transposase	108
A3Q40_02972	Uncharacterised protein	583
A3Q40_02973	phage integrase family protein	690
A3Q40_02974	hypothetical protein A3Q40_02974	45
A3Q40_02975	4-oxalocrotonate tautomerase	57
A3Q40_02976	glycosyl transferase	282
A3Q40_02977	nuclear transport factor 2 family protein	138
A3Q40_02981	DUF2437 domain-containing protein	328
A3Q40_02983	cytochrome P450	404
A3Q40_02984	TetR/AcrR family transcriptional regulator	200
A3Q40_02990	GtrA family protein	132
A3Q40_02999	Transposase IS3/IS911	161
A3Q40_03001	DUF3626 domain-containing protein	256
A3Q40_03002	AraC family transcriptional regulator	312
A3Q40_03003	flavin reductase	187
A3Q40_03004	Pyoverdin chromophore biosynthetic protein pvcC	542
A3Q40_03005	catechol 1,2-dioxygenase	280
A3Q40_03006	hypothetical protein A3Q40_03006	44
A3Q40_03007	acyl dehydratase	328
A3Q40_03008	CoA ester lyase	294
A3Q40_03009	2-methylfumaryl-CoA isomerase	404
A3Q40_03011	acyl-CoA synthetase	566
A3Q40_03013	Uncharacterised protein	269
A3Q40_03014	acyl-CoA dehydrogenase	396
A3Q40_03015	TetR/AcrR family transcriptional regulator	216
A3Q40_03017	DUF485 domain-containing protein	120
A3Q40_03018	cation acetate symporter	541
A3Q40_03019	trimeric intracellular cation channel family protein	215
A3Q40_03020	amidohydrolase	422
A3Q40_03035	endonuclease	199
A3Q40_03038	hypothetical membrane protein	147
A3Q40_03044	hypothetical protein	365
A3Q40_03045	hypothetical protein	354
A3Q40_03048	putative integral membrane protein	124
A3Q40_03052	hypothetical protein A3Q40_03052	137
A3Q40_03054	DUF3068 domain-containing protein	339
A3Q40_03055	DUF2613 domain-containing protein	55
A3Q40_03057	DUF3618 domain-containing protein	102
A3Q40_03059	general stress protein CsbD	190
A3Q40_03063	low molecular weight phosphatase family protein	136
A3Q40_03071	hypothetical protein	386
A3Q40_03072	glycosyltransferase family 1 protein	369
A3Q40_03073	glycosyltransferase family 1 protein	397
A3Q40_03074	transporter	452
A3Q40_03075	glycosyl transferase family 1	334
A3Q40_03076	putative membrane protein	462
A3Q40_03077	protein tyrosine kinase	704
A3Q40_03079	mannuronan epimerase	449
A3Q40_03080	mannuronan epimerase	414
A3Q40_03081	GNAT family N-acetyltransferase	253
A3Q40_03082	acyl carrier protein	107
A3Q40_03083	sugar transferase	524
A3Q40_03087	GGDEF domain-containing protein	386
A3Q40_03097	GAF domain-containing protein	242
A3Q40_03101	hypothetical protein A3Q40_03101	48
A3Q40_03102	hypothetical protein A3Q40_03102	49
A3Q40_03103	hypothetical protein A3Q40_03103	113
A3Q40_03104	Uncharacterised protein	257
A3Q40_03105	serine/threonine protein kinase	143
A3Q40_03106	Uncharacterised protein (plasmid)	304
A3Q40_03107	pyrrolo-quinoline quinone	731
A3Q40_03108	J domain-containing protein	93
A3Q40_03109	IS481 family transposase	89
A3Q40_03113	transposase	108
A3Q40_03116	glycosyltransferase-like protein	350
A3Q40_03117	glycosyltransferase family 1 protein	407
A3Q40_03118	glycosyl transferase	373
A3Q40_03119	O-antigen ligase domain-containing protein	479
A3Q40_03120	Glycogen synthase	347
A3Q40_03121	glycosyl transferase family 2	287
A3Q40_03122	O-unit flippase	425
A3Q40_03125	protein tyrosine kinase	440
A3Q40_03133	hypothetical protein A3Q40_03133	280
A3Q40_03134	antibiotic acetyltransferase	204
A3Q40_03136	IMP dehydrogenase	347
A3Q40_03137	hypothetical protein A3Q40_03137	65
A3Q40_03138	hypothetical protein	65
A3Q40_03149	hypothetical protein	80
A3Q40_03158	phosphate transport system regulatory protein PhoU	212
A3Q40_03160	ATP-binding protein	146
A3Q40_03162	hypothetical protein	365
A3Q40_03163	Hsp70 protein	505
A3Q40_03168	hypothetical protein	59
A3Q40_03169	hypothetical protein	84
A3Q40_03171	transcriptional repressor	143
A3Q40_03180	anti-sigma factor antagonist	122
A3Q40_03189	cobalt ABC transporter ATP-binding protein	278
A3Q40_03190	cobalt ECF transporter T component CbiQ	249
A3Q40_03191	energy-coupling factor ABC transporter substrate-binding protein	123
A3Q40_03192	energy-coupling factor ABC transporter permease	230
A3Q40_03207	SWI/SNF-related matrix-associated actin-dependent regulator of chromatin subfamily A containing DEAD/H box 1	487
A3Q40_03210	hypothetical protein A3Q40_03210	152
A3Q40_03215	short-chain dehydrogenase	264
A3Q40_03221	GTP-binding protein	399
A3Q40_03234	dihydrofolate reductase	177
A3Q40_03252	Nucleoid-associated protein Lsr2	117
A3Q40_03279	membrane protein	163
A3Q40_03288	M23 family peptidase	278
A3Q40_03290	SGNH/GDSL hydrolase family protein	240
A3Q40_03293	hypothetical protein A3Q40_03293	57
A3Q40_03295	hypothetical protein	191
A3Q40_03297	GAF domain-containing protein	226
A3Q40_03298	hypothetical protein A3Q40_03298	107
A3Q40_03299	Asp23/Gls24 family envelope stress response protein	49
A3Q40_03304	---NA---	32
A3Q40_03305	hypothetical protein A3Q40_03305	34
A3Q40_03306	hypothetical protein A3Q40_03306	43
A3Q40_03308	MULTISPECIES: hypothetical protein	123
A3Q40_03309	MULTISPECIES: hypothetical protein	68
A3Q40_03312	hypothetical protein A3Q40_03312	83
A3Q40_03313	transposase	71
A3Q40_03315	TetR family transcriptional regulator	224
A3Q40_03316	hypothetical protein A3Q40_03316	70
A3Q40_03318	lipase	445
A3Q40_03319	TetR/AcrR family transcriptional regulator	208
A3Q40_03320	ACT domain-containing protein	125
A3Q40_03321	membrane protein	147
A3Q40_03322	putative lipoprotein	156
A3Q40_03323	MarR family transcriptional regulator	134
A3Q40_03324	deferrochelatase/peroxidase EfeB	404
A3Q40_03325	ABC transporter	260
A3Q40_03326	ABC transporter ATP-binding protein	440
A3Q40_03327	hypothetical protein	121
A3Q40_03328	glutamine amidotransferase	220
A3Q40_03329	AraC family transcriptional regulator	327
A3Q40_03330	hypothetical protein	247
A3Q40_03331	DUF4913 domain-containing protein	170
A3Q40_03332	conjugal transfer protein	279
A3Q40_03333	cytochrome P450	465
A3Q40_03334	hypothetical protein A3Q40_03334	256
A3Q40_03335	ImmA/IrrE family metallo-endopeptidase	160
A3Q40_03336	ESX-1 secretion-associated regulator EspR	141
A3Q40_03337	XRE family transcriptional regulator	200
A3Q40_03338	hypothetical protein	363
A3Q40_03339	hypothetical protein	281
A3Q40_03341	hypothetical protein	215
A3Q40_03342	hypothetical protein	94
A3Q40_03343	hypothetical protein	94
A3Q40_03344	hypothetical protein	95
A3Q40_03345	hypothetical protein	212
A3Q40_03346	hypothetical protein	274
A3Q40_03347	putative membrane protein	506
A3Q40_03348	PrgI family protein	500
A3Q40_03349	ATP/GTP-binding protein	600
A3Q40_03350	transposase	120
A3Q40_03351	peptidase M23	545
A3Q40_03352	hypothetical protein	192
A3Q40_03354	hypothetical protein A3Q40_03354	152
A3Q40_03355	hypothetical protein A3Q40_03355	153
A3Q40_03356	ArsR family transcriptional regulator	294
A3Q40_03357	hypothetical protein	61
A3Q40_03358	hypothetical protein A3Q40_03358	371
A3Q40_03359	putative conjugative transfer TraG/TraD family protein	656
A3Q40_03360	DUF4913 domain-containing protein	151
A3Q40_03361	hypothetical protein	244
A3Q40_03362	conjugal transfer protein TraA	1602
A3Q40_03363	hypothetical protein A3Q40_03363	150
A3Q40_03364	phage protein	196
A3Q40_03365	hypothetical protein	217
A3Q40_03366	hypothetical protein	95
A3Q40_03367	hypothetical protein A3Q40_03367	133
A3Q40_03368	hypothetical protein	328
A3Q40_03369	nuclease	184
A3Q40_03372	hypothetical protein	114
A3Q40_03373	hypothetical protein	143
A3Q40_03374	hypothetical protein	73
A3Q40_03375	hypothetical protein	151
A3Q40_03376	DNA helicase	212
A3Q40_03377	hypothetical protein A3Q40_03377	47
A3Q40_03378	glutaredoxin-like protein NrdH	77
A3Q40_03379	hypothetical protein	76
A3Q40_03380	hypothetical protein A3Q40_03380	82
A3Q40_03381	DUF4192 domain-containing protein	330
A3Q40_03382	hypothetical protein A3Q40_03382	46
A3Q40_03383	hypothetical protein	116
A3Q40_03384	hypothetical protein A3Q40_03384	54
A3Q40_03385	triacylglycerol lipase	282
A3Q40_03387	transposase	108
A3Q40_03388	triacylglycerol lipase	191
A3Q40_03390	hypothetical protein	70
A3Q40_03391	hypothetical protein	90
A3Q40_03392	parB plasmid partitioning protein (plasmid)	542
A3Q40_03393	hypothetical protein	89
A3Q40_03394	hypothetical protein A3Q40_03394	56
A3Q40_03395	hypothetical protein	110
A3Q40_03396	ImmA/IrrE family metallo-endopeptidase	253
A3Q40_03403	glyoxalase/bleomycin resistance/dioxygenase family protein	148
A3Q40_03404	transcriptional regulator	119
A3Q40_03405	integrase	355
A3Q40_03406	XRE family transcriptional regulator	115
A3Q40_03407	hypothetical protein	389
A3Q40_03408	ImmA/IrrE family metallo-endopeptidase	80
A3Q40_03409	pentapeptide repeat-containing protein	539
A3Q40_03410	hypothetical protein A3Q40_03410	77
A3Q40_03411	hypothetical protein A3Q40_03411	237
A3Q40_03412	DNA-binding protein	64
A3Q40_03413	SNF2 family helicase	1089
A3Q40_03414	Uncharacterised protein	225
A3Q40_03415	Adenine specific DNA methylase Mod	651
A3Q40_03416	restriction endonuclease subunit R	1025
A3Q40_03417	DNA resolvase	194
A3Q40_03418	predicted protein	168
A3Q40_03421	hypothetical membrane protein (plasmid)	228
A3Q40_03422	hypothetical protein	133
A3Q40_03424	DNA invertase	193
A3Q40_03425	hypothetical protein A3Q40_03425	147
A3Q40_03427	YncE family protein	347
A3Q40_03429	membrane protein	207
A3Q40_03430	alpha/beta hydrolase	349
A3Q40_03431	AraC family transcriptional regulator	243
A3Q40_03433	Uncharacterised protein	157
A3Q40_03434	hypothetical protein A3Q40_03434	95
A3Q40_03435	GNAT family N-acetyltransferase	99
A3Q40_03437	cobalamin biosynthesis protein CobQ	266
A3Q40_03438	excisionase	65
A3Q40_03439	XRE family transcriptional regulator	210
A3Q40_03449	DUF998 domain-containing protein	203
A3Q40_03450	pilus assembly protein TadE	115
A3Q40_03451	pilus biosynthesis protein TadE	103
A3Q40_03467	UBA/THIF-type NAD/FAD binding protein	346
A3Q40_03468	GGDEF domain-containing protein	372
A3Q40_03478	DUF4177 domain-containing protein	54
A3Q40_03481	peptidase S1 family protein	223
A3Q40_03493	hypothetical protein A3Q40_03493	475
A3Q40_03494	signal peptidase I	174
A3Q40_03495	hypothetical protein	207
A3Q40_03496	SipW-cognate class signal peptide	298
A3Q40_03503	hypothetical protein A3Q40_03503	227
A3Q40_03508	anti-anti-sigma factor	129
A3Q40_03511	MFS transporter	498
A3Q40_03512	MBL fold metallo-hydrolase	277
A3Q40_03513	TetR/AcrR family transcriptional regulator	199
A3Q40_03515	DNA-binding protein	154
A3Q40_03516	thioesterase family protein	268
A3Q40_03517	enoyl-CoA hydratase	281
A3Q40_03519	CoA-binding protein	727
A3Q40_03520	acyl-CoA dehydrogenase	390
A3Q40_03521	peptide/nickel transport system substrate-binding protein	517
A3Q40_03522	ABC transporter permease	314
A3Q40_03523	ABC transporter permease	310
A3Q40_03531	C4-dicarboxylate ABC transporter substrate-binding protein	327
A3Q40_03532	hypothetical protein	136
A3Q40_03534	two-component system response regulator	226
A3Q40_03541	lipase	382
A3Q40_03544	membrane protein	225
A3Q40_03545	hypothetical protein A3Q40_03545	74
A3Q40_03546	sensor histidine kinase	399
A3Q40_03547	DNA-binding response regulator	211
A3Q40_03550	Transcriptional regulator, AbiEi antitoxin, Type IV TA system	290
A3Q40_03553	hypothetical protein A3Q40_03553	50
A3Q40_03555	hypothetical protein A3Q40_03555	158
A3Q40_03567	hypothetical protein A3Q40_03567	44
A3Q40_03577	MULTISPECIES: hypothetical protein	269
A3Q40_03579	hypothetical protein	197
A3Q40_03583	DUF1049 domain-containing protein	87
A3Q40_03585	ZIP family metal transporter	229
A3Q40_03586	DUF202 domain-containing protein	85
A3Q40_03587	DUF202 domain-containing protein	118
A3Q40_03590	acyl-CoA thioesterase	185
A3Q40_03591	YnfA family protein	109
A3Q40_03593	MBL fold metallo-hydrolase	289
A3Q40_03595	alpha/beta hydrolase	297
A3Q40_03596	4-oxalocrotonate tautomerase	143
A3Q40_03623	sugar transferase	138
A3Q40_03635	LysR family transcriptional regulator	311
A3Q40_03636	short chain dehydrogenase	248
A3Q40_03662	MFS transporter	373
A3Q40_03664	hypothetical protein A3Q40_03664	55
A3Q40_03665	hypothetical membrane protein	451
A3Q40_03670	PE family protein	104
A3Q40_03671	PPE family protein	432
A3Q40_03674	hypothetical protein	246
A3Q40_03682	HNH endonuclease	200
A3Q40_03683	ATP-binding protein	390
A3Q40_03684	hypothetical protein	173
A3Q40_03695	hypothetical protein	165
A3Q40_03721	mammalian cell entry protein	162
A3Q40_03724	transglutaminase family protein	309
A3Q40_03727	phage infection protein	524
A3Q40_03741	hypothetical protein A3Q40_03741	64
A3Q40_03748	alginate biosynthesis protein AlgP	126
A3Q40_03775	Anti-sigma-M factor RsmA	224
A3Q40_03784	uracil-DNA glycosylase	207
A3Q40_03788	MULTISPECIES: membrane protein	139
A3Q40_03792	N-acetyltransferase	194
A3Q40_03819	M23 family peptidase	410
A3Q40_03827	phosphoribosyltransferase	417
A3Q40_03833	WD40 repeat	1252
A3Q40_03844	CoA transferase	401
A3Q40_03847	isochorismatase	202
A3Q40_03848	sensor domain-containing diguanylate cyclase	468
A3Q40_03853	sensor domain-containing diguanylate cyclase	412
A3Q40_03856	DUF1338 domain-containing protein	457
A3Q40_03873	ABC transporter ATP-binding protein	212
A3Q40_03874	ABC transporter permease	423
A3Q40_03875	PIN domain-containing protein	404
A3Q40_03878	hypothetical protein A3Q40_03878	55
A3Q40_03880	type III polyketide synthase	354
A3Q40_03883	Lsr2 family protein	117
A3Q40_03887	cation-transporting ATPase	69
A3Q40_03901	DUF222 domain-containing protein	627
A3Q40_03903	glyoxalase	170
A3Q40_03905	quinone oxidoreductase	334
A3Q40_03907	autophagy-related protein 2	88
A3Q40_03909	alpha/beta hydrolase	269
A3Q40_03921	threonine synthase	482
A3Q40_03932	RNA polymerase subunit sigma	211
A3Q40_03940	Blue light- and temperature-regulated antirepressor BluF	448
A3Q40_03945	Uncharacterised protein	99
A3Q40_03946	sugar ABC transporter ATP-binding protein	90
A3Q40_03953	hypothetical protein A3Q40_03953	119
A3Q40_03954	membrane protein	267
A3Q40_03966	sugar ABC transporter ATP-binding protein	264
A3Q40_03968	ROK family transcriptional regulator	374
A3Q40_03982	alpha/beta hydrolase	77
A3Q40_03984	hypothetical protein A3Q40_03984	252

## Sheet: Table S3
Table S3: Genes unique to PBTS2
SeqName	Description	Protein length protein (aa)
A3Q41_RS00035	UDP-2,3-diacylglucosamine hydrolase	105
A3Q41_RS00040	UDP-2,3-diacylglucosamine hydrolase	129
A3Q41_RS00055	UDP-2,3-diacylglucosamine hydrolase	284
A3Q41_RS24155	UDP-2,3-diacylglucosamine hydrolase	316
A3Q41_RS02155	IS30 family transposase	342
A3Q41_RS12435	IS30 family transposase	376
A3Q41_RS12875	IS30 family transposase	391
A3Q41_RS17325	IS30 family transposase	391
A3Q41_RS06100	Iron-utilization periplasmic protein	369
A3Q41_RS11590	transporter	340
A3Q41_RS11700	transporter	347
A3Q41_RS14260	tyramine oxidase	654
A3Q41_RS14660	histamine oxidase	653
A3Q41_RS23385	tyramine oxidase	649
A3Q41_RS14325	IclR family transcriptional regulator	257
A3Q41_RS14355	IclR family transcriptional regulator	278
A3Q41_RS14365	IclR family transcriptional regulator	294
A3Q41_RS02555	ABC transporter	318
A3Q41_RS10615	daunorubicin/doxorubicin resistance ABC transporter ATP-binding protein DrrA	336
A3Q41_RS02560	ABC transporter	278
A3Q41_RS10610	ABC transporter	242
A3Q41_RS05690	3-oxoacyl-ACP synthase	344
A3Q41_RS23455	3-oxoacyl-ACP synthase	346
A3Q41_RS06105	iron ABC transporter permease	587
A3Q41_RS11690	iron ABC transporter permease	575
A3Q41_RS06110	ABC transporter ATP-binding protein	372
A3Q41_RS11695	ABC transporter ATP-binding protein	387
A3Q41_RS06265	oxidoreductase	257
A3Q41_RS10830	NAD(P)-dependent oxidoreductase	252
A3Q41_RS08955	TetR family transcriptional regulator	214
A3Q41_RS14655	TetR family transcriptional regulator	196
A3Q41_RS11120	transcriptional regulator	404
A3Q41_RS14435	CdaR family transcriptional regulator	413
A3Q41_RS14280	TetR family transcriptional regulator	192
A3Q41_RS14590	TetR family transcriptional regulator	194
A3Q41_RS14290	NAD(P)/FAD-dependent oxidoreductase	332
A3Q41_RS15325	NAD(P)/FAD-dependent oxidoreductase	320
A3Q41_RS14385	ABC transporter substrate-binding protein	328
A3Q41_RS14390	lipoprotein	325
A3Q41_RS23425	Choline kinase	312
A3Q41_RS23430	choline kinase	315
A3Q41_RS00015	hypothetical protein	251
A3Q41_RS00020	primosomal protein N'	117
A3Q41_RS00025	Homoserine O-acetyltransferase	242
A3Q41_RS00030	Homoserine O-acetyltransferase	68
A3Q41_RS00050	Proline-rich 28 kDa antigen	107
A3Q41_RS00620	MULTISPECIES: hypothetical protein	164
A3Q41_RS00735	histidine kinase	669
A3Q41_RS00740	DUF2441 domain-containing protein	172
A3Q41_RS01235	iron ABC transporter substrate-binding protein	343
A3Q41_RS01290	hypothetical protein A3Q41_00255	550
A3Q41_RS01760	RNA polymerase subunit sigma-24	71
A3Q41_RS02095	TetR family transcriptional regulator	235
A3Q41_RS02100	MFS transporter	498
A3Q41_RS02105	thioesterase	185
A3Q41_RS02110	Transposase	172
A3Q41_RS02115	transcriptional regulator	251
A3Q41_RS02120	alpha/beta hydrolase	308
A3Q41_RS02125	3-ketosteroid-9-alpha-hydroxylase	357
A3Q41_RS02130	acetoin dehydrogenase	290
A3Q41_RS02135	4-hydroxyacetophenone monooxygenase	505
A3Q41_RS02140	diiron oxygenase	323
A3Q41_RS02145	DUF4873 domain-containing protein	114
A3Q41_RS02165	MULTISPECIES: hypothetical protein	60
A3Q41_RS02225	Integrase core domain-containing protein	74
A3Q41_RS02240	PRTRC system protein E	342
A3Q41_RS02250	transglutaminase	247
A3Q41_RS02255	pyridine nucleotide-disulfide oxidoreductase	403
A3Q41_RS02265	2Fe-2S ferredoxin	107
A3Q41_RS02275	Purine catabolism regulatory protein	434
A3Q41_RS02280	TetR family transcriptional regulator	193
A3Q41_RS02285	AraC family transcriptional regulator	342
A3Q41_RS02300	transposase	405
A3Q41_RS02305	transposase	313
A3Q41_RS02310	transposase	561
A3Q41_RS02990	GNAT family N-acetyltransferase	324
A3Q41_RS03585	HNH endonuclease	74
A3Q41_RS03615	glyoxalase/bleomycin resistance/dioxygenase family protein	69
A3Q41_RS03840	MULTISPECIES: hypothetical protein	169
A3Q41_RS03850	putative secreted protein	184
A3Q41_RS03870	site-2 protease family protein	257
A3Q41_RS04050	N-acetyltransferase	194
A3Q41_RS04500	zinc finger, CGNR	172
A3Q41_RS04505	alpha/beta hydrolase	294
A3Q41_RS04510	Pyridoxamine 5'-phosphate oxidase	576
A3Q41_RS04695	short-chain dehydrogenase	232
A3Q41_RS04700	peptide chain release factor 2	173
A3Q41_RS04960	epoxide hydrolase	393
A3Q41_RS04965	Conserved protein containing a Zn-ribbon-like motif, possibly RNA-binding	190
A3Q41_RS04975	HNH endonuclease	531
A3Q41_RS05170	4,5-DOPA dioxygenase extradiol	145
A3Q41_RS05175	MULTISPECIES: hypothetical protein	407
A3Q41_RS05250	TetR family transcriptional regulator	197
A3Q41_RS05255	Ketosteroid isomerase-related protein	145
A3Q41_RS05260	ergot alkaloid biosynthesis protein	284
A3Q41_RS05335	bacteriocin biosynthesis protein SagD	456
A3Q41_RS05340	Cocaine esterase	658
A3Q41_RS05350	MULTISPECIES: hypothetical protein	63
A3Q41_RS05400	CopY family transcriptional regulator	126
A3Q41_RS05405	peptidase M48	294
A3Q41_RS05410	VIT family protein	240
A3Q41_RS05415	membrane protein	159
A3Q41_RS05590	MULTISPECIES: hypothetical protein	137
A3Q41_RS05670	polyketide synthase	1347
A3Q41_RS05675	MFS transporter	476
A3Q41_RS05680	acyl-CoA dehydrogenase	407
A3Q41_RS05685	NAD(P)-dependent oxidoreductase	246
A3Q41_RS06115	PrpF, AcnD-accessory	377
A3Q41_RS06120	LysR family transcriptional regulator	299
A3Q41_RS06480	NAD(P)-dependent oxidoreductase	314
A3Q41_RS06485	GtrA family protein	156
A3Q41_RS06515	MULTISPECIES: hypothetical protein	77
A3Q41_RS06520	MULTISPECIES: hypothetical protein	82
A3Q41_RS06690	NAD(P)-dependent alcohol dehydrogenase	349
A3Q41_RS06695	TetR family transcriptional regulator	198
A3Q41_RS06715	nitroreductase	151
A3Q41_RS06720	LLM class F420-dependent oxidoreductase	278
A3Q41_RS06940	MULTISPECIES: hypothetical protein	267
A3Q41_RS07080	MULTISPECIES: hypothetical protein	166
A3Q41_RS07125	hypothetical protein	77
A3Q41_RS07355	transcriptional regulator	290
A3Q41_RS08545	alpha/beta hydrolase	264
A3Q41_RS08865	GNAT family N-acetyltransferase	168
A3Q41_RS08870	ABC transporter A family member 1 isoform X1	127
A3Q41_RS08950	putative membrane protein	63
A3Q41_RS09355	chorismate mutase	234
A3Q41_RS09375	GGDEF domain-containing protein	316
A3Q41_RS09945	conserved protein containing a Zn-ribbon-like motif, possibly RNA-binding	185
A3Q41_RS09950	LysE family translocator	197
A3Q41_RS09955	hypothetical protein	66
A3Q41_RS09960	transcriptional regulator	157
A3Q41_RS09965	thiolase family protein	390
A3Q41_RS10010	transcriptional regulator	207
A3Q41_RS10015	cytoplasmic protein	251
A3Q41_RS10020	phosphotriesterase	342
A3Q41_RS10025	ABC transporter permease	345
A3Q41_RS10030	ABC transporter ATP-binding protein	262
A3Q41_RS10035	ABC transporter substrate-binding protein	338
A3Q41_RS10040	carbohydrate kinase family protein	299
A3Q41_RS10045	BtpA family membrane complex biogenesis protein	263
A3Q41_RS10050	LacI family transcriptional regulator	342
A3Q41_RS10055	hydrolase	361
A3Q41_RS10070	hypothetical protein	227
A3Q41_RS10105	hypothetical protein A3Q41_02042	67
A3Q41_RS10125	hypothetical protein	84
A3Q41_RS10165	mammalian cell entry protein	442
A3Q41_RS10210	IclR family transcriptional regulator	259
A3Q41_RS10215	amino acid transporter	500
A3Q41_RS10220	methylamine utilization protein	196
A3Q41_RS10225	methylamine utilization protein	205
A3Q41_RS10230	amine dehydrogenase	233
A3Q41_RS10235	putative methylamine dehydrogenase heavy chain	438
A3Q41_RS10240	oxidase	530
A3Q41_RS10245	copper-binding protein	113
A3Q41_RS10250	biphenyl 2,3-dioxygenase	100
A3Q41_RS10255	methylamine utilization protein	279
A3Q41_RS10270	glycosyl transferase family 1	380
A3Q41_RS10290	putative cholesterol esterase	172
A3Q41_RS10295	membrane protein	126
A3Q41_RS10300	hydrolase	308
A3Q41_RS10310	TetR family transcriptional regulator	208
A3Q41_RS10315	lysophospholipase	263
A3Q41_RS10365	hypothetical protein	73
A3Q41_RS10405	TetR family transcriptional regulator	195
A3Q41_RS10410	alpha/beta hydrolase	279
A3Q41_RS10415	type 1 glutamine amidotransferase domain-containing protein	66
A3Q41_RS10420	MULTISPECIES: hypothetical protein	122
A3Q41_RS10425	hypothetical protein	405
A3Q41_RS10440	LGFP repeat-containing protein	507
A3Q41_RS10485	protein tyrosine kinase	441
A3Q41_RS10515	oligosaccharide repeat unit polymerase	472
A3Q41_RS10520	Polysaccharide biosynthesis protein	217
A3Q41_RS10545	hypothetical protein	68
A3Q41_RS10580	glycosyl transferase	461
A3Q41_RS10595	glycosyl transferase	435
A3Q41_RS10600	glycosyl transferase	427
A3Q41_RS10620	MULTISPECIES: hypothetical protein	63
A3Q41_RS10625	peptide synthase	490
A3Q41_RS10630	peptide synthase	475
A3Q41_RS10785	MULTISPECIES: hypothetical protein	158
A3Q41_RS10805	citrate (Si)-synthase	376
A3Q41_RS10810	Citrate synthase	411
A3Q41_RS10820	saccharopine dehydrogenase	375
A3Q41_RS10825	AMP-dependent acyl-CoA synthetase	520
A3Q41_RS10950	alcohol dehydrogenase	342
A3Q41_RS10955	AAA family ATPase	488
A3Q41_RS10965	Universal stress protein	301
A3Q41_RS10970	DNA mismatch repair protein MSH2	109
A3Q41_RS10975	DUF4389 domain-containing protein	474
A3Q41_RS11000	histidine kinase	92
A3Q41_RS11005	ANTAR domain-containing protein	200
A3Q41_RS11010	protoporphyrinogen oxidase	171
A3Q41_RS11015	short C-terminal domain protein	112
A3Q41_RS11020	SRPBCC family protein	217
A3Q41_RS11025	ABC transporter permease	276
A3Q41_RS11030	multidrug ABC transporter ATP-binding protein	322
A3Q41_RS11085	FAD-binding oxidoreductase	470
A3Q41_RS11095	NAD(P)-dependent oxidoreductase	264
A3Q41_RS11100	DUF296 domain-containing protein	295
A3Q41_RS11105	acyl-CoA synthetase	529
A3Q41_RS11110	acetyl-CoA acetyltransferase	390
A3Q41_RS11115	L-threonine 3-dehydrogenase	361
A3Q41_RS11360	MULTISPECIES: hypothetical protein	448
A3Q41_RS11585	NADP-dependent oxidoreductase	340
A3Q41_RS11605	Uncharacterised protein	126
A3Q41_RS11610	nuclear transport factor 2 family protein	124
A3Q41_RS11620	crotonase	263
A3Q41_RS11640	phosphotransferase family protein	320
A3Q41_RS11645	acyl-CoA dehydrogenase	401
A3Q41_RS11650	short-chain dehydrogenase	253
A3Q41_RS11655	short-chain dehydrogenase	253
A3Q41_RS11660	dehydrogenase	359
A3Q41_RS11665	acyl-CoA synthetase	499
A3Q41_RS11670	TetR family transcriptional regulator	208
A3Q41_RS11675	ethyl tert-butyl ether degradation protein EthD	112
A3Q41_RS11680	MBL fold metallo-hydrolase	339
A3Q41_RS11685	short-chain dehydrogenase	252
A3Q41_RS13035	DUF1453 domain-containing protein	185
A3Q41_RS13040	two-component sensor histidine kinase	373
A3Q41_RS13045	DNA-binding response regulator	216
A3Q41_RS13200	putative membrane protein	176
A3Q41_RS13390	---NA---	410
A3Q41_RS13460	DUF1211 domain-containing membrane protein	213
A3Q41_RS14155	LysR family transcriptional regulator	306
A3Q41_RS14175	siderophore-interacting protein	236
A3Q41_RS14180	MFS transporter	479
A3Q41_RS14185	TetR family transcriptional regulator	220
A3Q41_RS14200	C4-dicarboxylate transport protein	464
A3Q41_RS14205	LysR family transcriptional regulator	310
A3Q41_RS14210	phosphonoacetate hydrolase	453
A3Q41_RS14215	NADP-dependent 3-hydroxy acid dehydrogenase YdfG	307
A3Q41_RS14220	MarR family transcriptional regulator	137
A3Q41_RS14245	amino acid permease	483
A3Q41_RS14250	alpha/beta hydrolase	271
A3Q41_RS14255	GMC family oxidoreductase	657
A3Q41_RS14265	1-deoxy-D-xylulose-5-phosphate synthase	172
A3Q41_RS14275	betaine-aldehyde dehydrogenase	508
A3Q41_RS14285	(4Fe-4S)-binding protein	112
A3Q41_RS14295	(2Fe-2S)-binding protein	424
A3Q41_RS14300	catechol 1,2-dioxygenase	318
A3Q41_RS14305	alpha/beta hydrolase	299
A3Q41_RS14310	alpha/beta hydrolase	292
A3Q41_RS14315	NADPH:quinone reductase	325
A3Q41_RS14320	deacylase	443
A3Q41_RS14330	enoyl-CoA hydratase	259
A3Q41_RS14335	CoA transferase	773
A3Q41_RS14340	ATP-dependent acyl-CoA ligase	544
A3Q41_RS14345	4-hydroxy-2-oxovalerate aldolase	342
A3Q41_RS14350	acetaldehyde dehydrogenase	318
A3Q41_RS14360	betaine-aldehyde dehydrogenase	482
A3Q41_RS14370	class II aldolase/adducin family protein	269
A3Q41_RS14375	nitrate ABC transporter permease	278
A3Q41_RS14380	nitrate ABC transporter ATP-binding protein	269
A3Q41_RS14395	short-chain dehydrogenase	68
A3Q41_RS14400	TetR family transcriptional regulator	72
A3Q41_RS14405	Glyoxylase, beta-lactamase superfamily II	267
A3Q41_RS14410	nitrate reductase	561
A3Q41_RS14415	TetR family transcriptional regulator	216
A3Q41_RS14430	oxidoreductase	436
A3Q41_RS14440	esterase	288
A3Q41_RS14445	amidohydrolase family protein	408
A3Q41_RS14450	MFS transporter	435
A3Q41_RS14460	dystonin isoform X23	199
A3Q41_RS14490	ABC transporter ATP-binding protein	282
A3Q41_RS14495	peptide ABC transporter ATP-binding protein	565
A3Q41_RS14500	peptide ABC transporter permease	340
A3Q41_RS14505	ABC transporter substrate-binding protein	517
A3Q41_RS14520	TetR family transcriptional regulator	194
A3Q41_RS14525	amino acid transporter	487
A3Q41_RS14535	cyclohexadienyl dehydrogenase	183
A3Q41_RS14540	N-acyl homoserine lactonase family protein	263
A3Q41_RS14595	APC family permease	484
A3Q41_RS14600	molybdenum cofactor biosynthesis protein F	280
A3Q41_RS14605	MarR family transcriptional regulator	187
A3Q41_RS14610	aldehyde dehydrogenase	469
A3Q41_RS14620	2-oxo-hepta-3-ene-1,7-dioic acid hydratase	262
A3Q41_RS14625	3,4-dihydroxyphenylacetate 2,3-dioxygenase	384
A3Q41_RS14630	5-carboxymethyl-2-hydroxymuconate semialdehyde dehydrogenase	511
A3Q41_RS14635	GntR family transcriptional regulator	233
A3Q41_RS14640	Homoprotocatechuate catabolism bifunctional isomerase/decarboxylase	499
A3Q41_RS14645	phenol 2-monooxygenase	642
A3Q41_RS14650	NAD-dependent succinate-semialdehyde dehydrogenase	490
A3Q41_RS14665	APC family permease	480
A3Q41_RS14670	membrane protein	163
A3Q41_RS15315	molybdopterin oxidoreductase	727
A3Q41_RS15320	ferredoxin	105
A3Q41_RS15330	AraC family transcriptional regulator	351
A3Q41_RS15335	GTP 3',8-cyclase MoaA	353
A3Q41_RS15340	molybdopterin molybdenumtransferase MoeA	417
A3Q41_RS15350	histone H3.3-like	75
A3Q41_RS15925	glutamate-1-semialdehyde aminotransferase	84
A3Q41_RS16005	isoprenylcysteine carboxylmethyltransferase family protein	199
A3Q41_RS16050	HNH endonuclease	429
A3Q41_RS16055	HNH endonuclease	219
A3Q41_RS16340	RNA polymerase subunit sigma-24	419
A3Q41_RS16345	transcription initiation protein	117
A3Q41_RS16910	ABC transporter	259
A3Q41_RS16915	ABC transporter ATP-binding protein	244
A3Q41_RS16920	two-component sensor histidine kinase	457
A3Q41_RS16925	DNA-binding response regulator	215
A3Q41_RS18300	DinB family protein	172
A3Q41_RS18640	MBL fold metallo-hydrolase	211
A3Q41_RS19370	preprotein translocase subunit SecG	78
A3Q41_RS20020	hypothetical protein A3Q41_04049	315
A3Q41_RS20260	BatC protein	85
A3Q41_RS20300	hypothetical protein	143
A3Q41_RS20430	gamma-glutamyl-phosphate reductase	146
A3Q41_RS20435	hypothetical protein	224
A3Q41_RS21015	SnoaL-like domain-containing protein	131
A3Q41_RS21445	transcriptional regulator	322
A3Q41_RS21720	ABC transporter permease	235
A3Q41_RS21725	methionine ABC transporter ATP-binding protein	336
A3Q41_RS21730	FMN-dependent monooxygenase	479
A3Q41_RS22780	MFS transporter	398
A3Q41_RS22785	NAD(P)-dependent alcohol dehydrogenase	349
A3Q41_RS22790	transcriptional regulator	288
A3Q41_RS22795	aldo/keto reductase	58
A3Q41_RS22805	short-chain dehydrogenase	246
A3Q41_RS22810	gamma-glutamyltranspeptidase / glutathione hydrolase	79
A3Q41_RS22815	MULTISPECIES: hypothetical protein	191
A3Q41_RS22820	hypothetical protein A3Q41_04620	153
A3Q41_RS22825	cupin domain-containing protein	134
A3Q41_RS22830	carboxymuconolactone decarboxylase family protein	116
A3Q41_RS22835	MULTISPECIES: hypothetical protein	74
A3Q41_RS22845	MTH538 TIR-like domain (DUF1863)	164
A3Q41_RS22850	transposase	530
A3Q41_RS22855	LLM class F420-dependent oxidoreductase	122
A3Q41_RS23235	transcriptional regulator	114
A3Q41_RS23240	SRPBCC domain-containing protein	162
A3Q41_RS23270	MULTISPECIES: hypothetical protein	407
A3Q41_RS23275	lipase	464
A3Q41_RS23380	hypothetical protein	140
A3Q41_RS23390	hypothetical protein	136
A3Q41_RS23395	GntR family transcriptional regulator	284
A3Q41_RS23400	hypothetical protein	282
A3Q41_RS23405	hypothetical protein	93
A3Q41_RS23410	sodium:solute symporter	521
A3Q41_RS23415	Zn-dependent hydrolase	422
A3Q41_RS23420	Aspartyl-tRNA amidotransferase subunit A	470
A3Q41_RS23435	aspartate aminotransferase family protein	434
A3Q41_RS23450	2-epi-5-epi-valiolone synthase	412
A3Q41_RS23460	MFS transporter	397
A3Q41_RS23465	putative zinc-type alcohol dehydrogenase-like protein YjmD	332
A3Q41_RS23470	SDR family oxidoreductase	273
A3Q41_RS23475	oxidoreductase	300
A3Q41_RS23480	glyoxalase/bleomycin resistance/dioxygenase family protein	266
A3Q41_RS23490	Sugar phosphatase YfbT	223
A3Q41_RS23495	ROK family protein	320
A3Q41_RS23500	alcohol dehydrogenase	368
A3Q41_RS23665	CdaR family transcriptional regulator	641
A3Q41_RS23670	hydroxymethylglutaryl-CoA reductase, degradative	427
A3Q41_RS23680	MFS transporter	453
A3Q41_RS23685	CoA transferase	412
A3Q41_RS23690	3-methylfumaryl-CoA hydratase	270
A3Q41_RS23760	AAA domain-containing protein	645
A3Q41_RS23795	IS110 family transposase	78
A3Q41_RS23805	IS21 family transposase	499
A3Q41_RS23810	Deoxyuridine 5'-triphosphate nucleotidohydrolase	70
A3Q41_RS23845	hypothetical protein	304
A3Q41_RS23850	Tyrosyl-DNA phosphodiesterase	606
A3Q41_RS23870	HNH endonuclease	335
A3Q41_RS24035	antibiotic biosynthesis monooxygenase	99
A3Q41_RS24195	xanthine dehydrogenase	752
A3Q41_RS24200	MFS transporter	449
A3Q41_RS24930	HIT family hydrolase, diadenosine tetraphosphate hydrolase	325
A3Q41_RS24950	Proline-rich 28 kDa antigen	93
A3Q41_RS24955	Proline-rich 28 kDa antigen	97
A3Q41_RS24990	acyl-CoA synthetase	102
A3Q41_RS24995	IS110 family transposase	398
A3Q41_RS25000	---NA---	34
A3Q41_RS25035	---NA---	28
A3Q41_RS25040	---NA---	184
A3Q41_RS25055	peptidase	62
A3Q41_RS25065	hypothetical protein	356
A3Q41_RS25090	integrase	68
A3Q41_RS25095	MULTISPECIES: hypothetical protein	76
A3Q41_RS25115	Bcr/CflA family drug resistance efflux transporter	381
A3Q41_RS25170	XshC-Cox1 family protein	87
A3Q41_RS25180	---NA---	68
A3Q41_RS25185	Transposase	70
A3Q41_RS25190	molybdopterin dehydrogenase	283

## Sheet: Table S4
Table S4: Overview of 43 orthologous groups present on the PBTS1 and PBTS2 chromosomes but absent from the D188 chromosome
OrthologID	Putative encoded protein	PBTS1 old locus tag	PBTS2 locus tag
1	IS3 family transposase	A3Q40_01898	A3Q41_RS02170
		A3Q40_02166
		A3Q40_02178
		A3Q40_02658
		A3Q40_02971
		A3Q40_03000
		A3Q40_03112
		A3Q40_03386
2	IS3 family transposase	A3Q40_00291	A3Q41_RS23840
		A3Q40_00877
		A3Q40_01436
		A3Q40_03110
		A3Q40_03314
3	MFS transporter	A3Q40_02960	A3Q41_RS09540
4	ABC transporter permease	A3Q40_00194	A3Q41_RS02220
5	ABC transporter permease	A3Q40_00195	A3Q41_RS02215
6	MCE family protein	A3Q40_00196	A3Q41_RS02210
7	MCE family protein	A3Q40_00197	A3Q41_RS02205
8	MCE family protein	A3Q40_00198	A3Q41_RS02200
9	MCE family protein	A3Q40_00199	A3Q41_RS02195
10	MCE family protein	A3Q40_00200	A3Q41_RS02190
11	MCE family protein	A3Q40_00201	A3Q41_RS02185
12	DEAD/DEAH box helicase	A3Q40_00642	A3Q41_RS23855
13	helix-turn-helix transcriptional regulator	A3Q40_02198	A3Q41_RS16060
14	Putative HTH-type transcriptional regulator	A3Q40_00514	A3Q41_RS02565
15	TetR/AcrR family transcriptional regulator	A3Q40_03661	A3Q41_RS23445
16	ArsR family transcriptional regulator	A3Q40_02514	A3Q41_RS20305
17	arsenate reductase ArsC	A3Q40_03399	A3Q41_RS09565
18	cytochrome P450	A3Q40_00910	A3Q41_RS02260
19	bifunctional 3-(3-hydroxy-phenyl)propionate/3-hydroxycinnamic acid hydroxylase	A3Q40_03719	A3Q41_RS10160
20	SDR family oxidoreductase	A3Q40_02496	A3Q41_RS02245
21	serine hydrolase	A3Q40_02850	A3Q41_RS23885
22	ornithine decarboxylase	A3Q40_03598	A3Q41_RS10280
23	GDP-mannose 4,6-dehydratase	A3Q40_03123	A3Q41_RS10475
24	GDP-mannose 4,6-dehydratase	A3Q40_03126	A3Q41_RS10480
25	glycosyltransferase	A3Q40_03124	A3Q41_RS10495
26	glycosyltransferase	A3Q40_00161	A3Q41_RS06490
27	glycosyltransferase family 1 protein	A3Q40_03128	A3Q41_RS10465
28	glycosyltransferase family 2 protein	A3Q40_03624	A3Q41_RS06475
29	glycosyltransferase family 4 protein	A3Q40_03130	A3Q41_RS10455
30	acyltransferase	A3Q40_03127	A3Q41_RS10470
			A3Q41_RS10490
31	acyltransferase	A3Q40_03132	A3Q41_RS10445
32	SMI1/KNR4 family protein	A3Q40_03423	A3Q41_RS09220
33	Type I restriction enzyme EcoR124II R protein	A3Q40_02365	A3Q41_RS23820
34	restriction endonuclease subunit S	A3Q40_02366	A3Q41_RS23825
35	putative type I restriction enzymeP M protein	A3Q40_02367	A3Q41_RS23830
36	DUF726 domain-containing protein	A3Q40_00287	A3Q41_RS23790
37	DUF559 domain-containing protein	A3Q40_00439	A3Q41_RS08535
38	hypothetical protein	A3Q40_00202	A3Q41_RS02180
39	hypothetical protein	A3Q40_02051	A3Q41_RS10585
40	hypothetical protein	A3Q40_03129	A3Q41_RS10460
41	hypothetical protein	A3Q40_03131	A3Q41_RS10450
42	hypothetical protein	A3Q40_03420	A3Q41_RS04380
43	hypothetical protein	A3Q40_03426	A3Q41_RS02290

## Sheet: Table S5
Table S5: Overview of 62 orthologus groups conserved genes on the pD188-like plasmids of PBTS2 and D188
OrthologID	Putative encoded protein	PBTS2 locus tag	D188 locus tag
1	hypothetical protein	A3Q41_RS24660	A3L23_05047
			A3L23_05207
2	M23 family metallopeptidase	A3Q41_RS24805	A3L23_05062
			A3L23_05217
3	hypothetical protein	A3Q41_RS24230	A3L23_05064
		A3Q41_RS24865
4	hypothetical protein	A3Q41_RS24260	A3L23_05072
		A3Q41_RS24885
5	MerR family transcriptional regulator	A3Q41_RS24675	A3L23_05093
			A3L23_05133
6	hypothetical protein	A3Q41_RS24265	A3L23_05073
7	hypothetical protein	A3Q41_RS24325	A3L23_05075
8	hypothetical protein	A3Q41_RS24455	A3L23_05097
9	DUF1275 domain-containing protein	A3Q41_RS24320	A3L23_05099
10	DUF4229 domain-containing protein	A3Q41_RS24330	A3L23_05101
11	DUF3105 domain-containing protein	A3Q41_RS24335	A3L23_05102
12	DUF305 domain-containing protein	A3Q41_RS24340	A3L23_05103
13	M23 family metallopeptidase	A3Q41_RS24345	A3L23_05104
14	cytochrome c oxidase assembly protein	A3Q41_RS24350	A3L23_05105
15	copper resistance protein CopC	A3Q41_RS24355	A3L23_05106
16	cytochrome c oxidase subunit I	A3Q41_RS24360	A3L23_05107
17	peptidase M48	A3Q41_RS24365	A3L23_05108
18	penicillinase repressor	A3Q41_RS24370	A3L23_05109
19	M23 family metallopeptidase	A3Q41_RS24375	A3L23_05110
20	copper resistance protein CopD	A3Q41_RS24380	A3L23_05112
21	cation transporter	A3Q41_RS24385	A3L23_05113
22	iron-sulfur protein	A3Q41_RS24390	A3L23_05114
23	signal peptidase II	A3Q41_RS24395	A3L23_05115
24	apolipoprotein N-acyltransferase	A3Q41_RS24400	A3L23_05116
25	cytochrome c biogenesis protein ResB	A3Q41_RS24405	A3L23_05117
26	c-type cytochrome biogenesis protein CcsB	A3Q41_RS24410	A3L23_05118
27	thioredoxin	A3Q41_RS24425	A3L23_05119
28	vitamin K epoxide reductase	A3Q41_RS24430	A3L23_05120
29	thiol-disulfide oxidoreductase	A3Q41_RS24435	A3L23_05121
30	protein disulfide reductase	A3Q41_RS24440	A3L23_05122
31	cytochrome c biogenesis protein CcdA	A3Q41_RS24445	A3L23_05123
32	divalent metal cation transporter	A3Q41_RS24450	A3L23_05124
33	cadmium-translocating P-type ATPase	A3Q41_RS24415	A3L23_05131
34	pyridine nucleotide-disulfide oxidoreductase	A3Q41_RS24680	A3L23_05141
35	integrase	A3Q41_RS24315	A3L23_05146
36	transposase	A3Q41_RS24310	A3L23_05147
37	DNA invertase	A3Q41_RS24460	A3L23_05151
38	hypothetical protein A3L23_05156	A3Q41_RS24495	A3L23_05156
39	hypothetical protein	A3Q41_RS24500	A3L23_05157
40	hypothetical protein	A3Q41_RS24520	A3L23_05163
41	chromosome-partitioning protein Spo0J	A3Q41_RS24525	A3L23_05164
42	hypothetical protein A3L23_05165	A3Q41_RS24530	A3L23_05165
43	Lsr2 family protein	A3Q41_RS24535	A3L23_05166
44	ATP-dependent DNA ligase	A3Q41_RS24540	A3L23_05167
45	integrase	A3Q41_RS24545	A3L23_05168
46	XRE family transcriptional regulator	A3Q41_RS24550	A3L23_05169
47	site-specific integrase	A3Q41_RS24555	A3L23_05170
48	MBL fold metallo-hydrolase	A3Q41_RS24580	A3L23_05171
49	transcriptional regulator	A3Q41_RS24585	A3L23_05172
50	sulfite exporter TauE/SafE family protein	A3Q41_RS24590	A3L23_05173
51	DUF302 domain-containing protein	A3Q41_RS24595	A3L23_05174
52	DUF2892 domain-containing protein	A3Q41_RS24600	A3L23_05175
53	multidrug RND transporter	A3Q41_RS24605	A3L23_05176
54	hypothetical protein	A3Q41_RS24610	A3L23_05177
55	hypothetical protein	A3Q41_RS24615	A3L23_05179
56	hypothetical protein	A3Q41_RS24620	A3L23_05180
57	DUF4192 domain-containing protein	A3Q41_RS24630	A3L23_05185
58	NrdH-redoxin	A3Q41_RS24635	A3L23_05187
59	DNA helicase	A3Q41_RS24640	A3L23_05189
60	hypothetical protein A3L23_05190	A3Q41_RS24645	A3L23_05190
61	hypothetical protein	A3Q41_RS24650	A3L23_05193
62	type IV secretory system conjugative DNA transfer family protein	A3Q41_RS24785	A3L23_05206

## Sheet: Table S6
Table S6: pFi-related sequences identified in the genomic sequences of PBTS1- and PBTS2-like isolates
	Number	Sequence	Size (bp)	Locus in pFiD188 JN093097.1	Region in pFiD188	Locus in pFiD188 NZ_CP015236.1	Description	% DNA identity
PBTS1-like Rhodo13
	7	TCGGCGGCGTCCTGGTCGACGAGATCACCGCACTCGACGACGTCGACGACCTCGTCGTCGTC	62	pFi_072	U1	A3L23_RS24345	AttG putative acetyl-CoA synthetase	93
PBTS2-like Rhodo10
	1_1	CACAGCCAGCTATCCCCACAGAGTCGTCCATGCACGACCCCTGGGGTGCAGCCGAAATCGACGCACACCTCACCGACG CCGAAAGCGCTGAGACCTTTCTCGACTCCGTCACCACG	116	pFi_028	R3	A3L23_RS24135	putative DNA binding transcriptional activator SARP family (two LysM domains)	98
	1_2	CCCCAGAAGCGATCAGGTACGACGACCAGGCCCCACCCATCGCTCCTGTCGCTGGTGACGTACCGGCCCCGGGACATC TCTGGCTCCATCTTCTCGGGAAACCAGCAGTCACCACCCCGACCGGGGAGCCACCCAAGGACGGCC	144	pFi_028		A3L23_RS24135	putative DNA binding transcriptional activator SARP family (two LysM domains)	100
	2_1	CACTACCGATTGGTCCATCAACGACCTCGGCGAGCCCAGTTACAGCTCTGATCGCCTCCCGGCCTTCCGCGACGGCTTG ACCTCCAACCCTGATGGCTACGACCTTCATCTGTTCGTCAACGTGTCCTGGGTGCCATCGGCAACC	145	pFi_038	U1	A3L23_RS24170	hypothetical protein	100
	2_2	GGCACCTCCGAAAGTATCTCGCGGCCCGGAGCATGAGCCTGGTGATCCAGCACGCCCATTCTCGGGCTGACGACAGCGTGCATGAAGCTCGGATCGACCTTGAGATTCGCACCAAAGACGCAGCGTT	127	pFi_038		A3L23_RS24170	hypothetical protein	100
	4	GAATCTTCGCAGACTCAAACCGGTTCAGCAACGCCCACACGCCAATGTTCGCAATACCCAGCGGCGGCGATGTGATTGAAGATGAACTAGCCGCCATGCGCGCCGGTAACCTCATCGGACTCGATCCCCCCGACCACACCCGCTTGCGTCATATCCTTGCTGCGGAGTTCTCAGTGCACCGGCTCAGTCGCCTGCAGCCGCGCATCGCAGAGATAGTGGA	220	pFi_077	U1	A3L23_RS24365	FasA putative cytochrome P450 monooxygenase	100
	5	TCGACCACATCGCTGCCGGGCGAATCGGCTGGAACATCGTCACC	44	pFi_82	U1	A3L23_RS24395	FasF phosphoribohydrolase	86
	6_1	ACCCCCATCTACGCCGTCGCCGACGGCAAAGTGATCGATTCCGGTCCCGCGTCGGGCTTCGG AATGTGG	69	pFi_94	R2	A3L23_RS24450	putative peptidase family M23 protein
	6_2	CCGCAGAGAACGGATTTCGATACGGTCCGACAGCTCCGGTATCGAGCACCGGCGCACAGGGACCCGGCCAGTTCATGCCGG GAACCTGGGCAACCTACGGCAAGGACTACGACGGCAACGG	121	pFi_94		A3L23_RS24450	putative peptidase family M23 protein	83
	6_3	GCCCACTTCATGTGCGCCATCAACGGAGATATCACCGCAGCCATCGCCGCGAGAAAAGTGAAGGGCGACCCAACTGCA CTGACGATTGCCGCCTACAACGCGGGCCCCGCCGCGGTGCTCGCAGCCGGTGGAATGCCATCCGGCGGTGACTACACC ACACAAACACAGCCCTATGTGGCGAAGATTCTGGCCGGCCAAGCGCAGTACACATCCGAAGGTTCCA	223	pFi_94		A3L23_RS24450	putative peptidase family M23 protein	100
	7_1	TTCGCCTGGCACCCCGGAATGTTGCTGCCGGAAACCACGATGCAGATCTCCTTCCTCAAAGACCTTGCCACCCAGCGCAATGCGAGCAGCGAGTACACGTTTTTGTCGTATCTC	114	pFi_112	U2	A3L23_RS24530	Nrp2 putative peptide monooxygenase lysine N(6)-hydroxylase/L-ornithine N(5)-oxygenase family protein	100
	7_2	CACATCCGTCGACGAGGACACAGACGGCGTACGGGTCGAGGTCACATCCTCGGCCACCGGTCTGACCCATACCATCGAAGCAGACGTGATCGTCTACGCCACCGGCTACCGGCCAAGTGACCCGGCACCGCTACTCCAGGGCCTGATGCGCGAATGTAAGCACGACGAGCAGGGACGGCTCAGCGTGGGACGCGACTACCGAGTGACGACGTCGGATGCGGTGCGCGCCGGTATCTA	237	pFi_112		A3L23_RS24530	Nrp2 putative peptide monooxygenase lysine N(6)-hydroxylase/L-ornithine N(5)-oxygenase family protein	100
	13	CATTGAGCGTCAGAATGTGGGCTTCGGACAGCAGGATCGTGATGGTCGACGTTGGTGTCACCGTTGTGCGTCTTTCTCTTCGCGGTAGAGACCGAGGGCGGTCATCGCGGGCGCGTCGTTGAACTCGAACAGCACGGCTGGAATGTCGGTNNNNNNNNNNNNNNNNNNNNTCGACCACGATGGAACGGCGAGGCTGTCTCCTTCGCTGCACCGGAACGGCTTTCCGTCGACGTGGATGGTGGACAACCCTTGTGCCCCGATCAAGACGGCGGAAGCGGTGCGCCGCATCGGTTGTGTTTGGATCCCTGCAGGTAGGAGTG	320	pFi_143 pFi_144	U2	A3L23_RS24680 A3L23_RS24685	putative Type I glutamine amidotransferase putative gentisate 1,2 dioxygenase (cupin domain)	100
	14	ACTGGGACACCGGGTGGGTGGGACGCCGGAGAGAGCTGTACTGGGACCACCACCTGCCAGACCGAGTCCGGGTCGCGACATACACCGGCGGAGCCGACCTCGATCGATGGTGGAGCACCGTGGCAACCGATCTCGAGTCAGCGCCGTCGACGAAAGAACAACGCCTCGAACTATCGGTCCTTCTACGCGAGGAATCGATACCGGTCCTGACCCTCTTACGGGAAAACACCACCGCCCTCGTACTCCG	247	pFi_156	R6	A3L23_RS24745	hypothetical protein	100
	15	CGGCAATCCGTGCCACCAGCGCAGGGCCACGCCTGATCTCGACCGGCCTGGCAGCCATGGTGTCCGTGCAAGCCCTGTACGTCACGCTCGCCACCATCAACAAGGTGCCTGTCACGGGGATGGTCGTCCCGTTCCTCTCCAACGGNNNNNNNNNNNNNNNNNNNNTGTGGATCGCCGTCGGGCTTATCGTCGGCATCGGATCCCACCGCTGGCGGCCGGTTCCAAGCGTCCCCGAACTCCGCGTTGTCGCACGCGTCGACCGAACGAAGTGGGCGATCCTCGGACTGTGGTTGATCGTCATCACTTTGGTTGCCT	315	pFi_179	U3	A3L23_RS24855	Stk4 putative dual function protein FtsW/PBP	100
	16	CCAAGAACGTCACCGCGGACAAGTCGACAACGATCGCTGCCGGTGCA	28	pFi_180	U3	A3L23_RS24860	Stk5 hypothetical protein	87
PBTS2-like Rhodo12
	1	GTTCCGTCCTGCATGGCGTGCAGTCCGGGGTATGACGATGTGTATGTGATCACGAACCCGCAGATCGTCCGATAGAGCGACCTGGCCGCACCGCTTTCGTCGGGGATGCGAAAGGTCTGCATAGAACTCAACGGTTGTTCGGCGAGGTGAGCATCGTCGAAGATAACGAGGTCGGCGGGCTCGGGGACTGGGCTGGAGTTGAAGTAGACCCAGTAGTTCATTACGCCGACGACCTGAC	238	pFi_052	U1	A3L23_RS24245	putative helicase	100

## Sheet: Table S7
Table S7: Genes involved in two component signal transduction systems in PBTS1 and PBTS2
Gene annotation	PBTS1 old locus tag	PBTS2 locus tag
acetyl-CoA acetyltransferase	A3Q40_03543	A3Q41_RS05145, A3Q41_RS11600
acetyl-CoA acetyltransferase	A3Q40_00997, A3Q40_03010	A3Q41_RS22340
two-component sensor histidine kinase	A3Q40_02022	A3Q41_RS16690
DNA-binding response regulator	A3Q40_02023	A3Q41_RS16685
acetyl-CoA acetyltransferase	A3Q40_02406	A3Q41_RS15250
peptidase S1	A3Q40_02588	A3Q41_RS13710
two-component sensor histidine kinase	A3Q40_02589	A3Q41_RS13700
DNA-binding response regulator	A3Q40_02590	A3Q41_RS13695
DNA-binding response regulator	A3Q40_02717	A3Q41_RS13150
two-component sensor histidine kinase	A3Q40_02718	A3Q41_RS13145
response regulator transcription factor	A3Q40_00431	A3Q41_RS13010
histidine kinase	A3Q40_00433	A3Q41_RS13015
phosphate ABC transporter substrate-binding protein PstS	A3Q40_02786	A3Q41_RS12755
cytochrome c oxidase assembly protein	A3Q40_02800	A3Q41_RS12695
cytochrome ubiquinol oxidase subunit I	A3Q40_02801	A3Q41_RS12690
C4-dicarboxylate transporter	A3Q40_02835	A3Q41_RS12565
tricarboxylic transporter	A3Q40_03795	A3Q41_RS12210
tripartite tricarboxylate transporter TctB family protein	A3Q40_03794	A3Q41_RS12205
tripartite tricarboxylate transporter TctA	A3Q40_03793	A3Q41_RS12200
acetyl-CoA acetyltransferase	A3Q40_00061	A3Q41_RS09755
DNA-binding response regulator	A3Q40_01337	A3Q41_RS08400
sensor histidine kinase	A3Q40_03300	A3Q41_RS08395
K+-transporting ATPase subunit C	A3Q40_03301	A3Q41_RS08390
potassium-transporting ATPase subunit B	A3Q40_03302	A3Q41_RS08385
potassium-transporting ATPase subunit A	A3Q40_03303	A3Q41_RS08380
chromosomal replication initiation protein DnaA	A3Q40_03762	A3Q41_RS07655
hypothetical protein A3L23_02150	A3Q40_01670	A3Q41_RS06090
CoA ester lyase	A3Q40_00068	A3Q41_RS06065
Crp/Fnr family transcriptional regulator	A3Q40_03474	A3Q41_RS04845
two-component sensor histidine kinase	A3Q40_00244	A3Q41_RS02845
DNA-binding response regulator	A3Q40_00245	A3Q41_RS02840
alkaline phosphatase	A3Q40_00354	A3Q41_RS01925
thiolase family protein	A3Q40_02412	A3Q41_RS01825
CoA ester lyase	A3Q40_02293	A3Q41_RS01055
malate dehydrogenase	A3Q40_02282	A3Q41_RS00985
alkaline phosphatase	A3Q40_00529	A3Q41_RS00695
CoA ester lyase	A3Q40_00678	A3Q41_RS23695
acetyl-CoA C-acetyltransferase	A3Q40_03894	A3Q41_RS23010
two-component sensor histidine kinase	A3Q40_01081	A3Q41_RS21885
DNA-binding response regulator	A3Q40_01082	A3Q41_RS21880
glutamine synthetase	A3Q40_01140	A3Q41_RS21580
type I glutamate--ammonia ligase	A3Q40_01150	A3Q41_RS21550
heme A synthase	A3Q40_01651	A3Q41_RS19420
CoA ester lyase	A3Q40_01380	A3Q41_RS17840
[protein-PII] uridylyltransferase	A3Q40_01345	A3Q41_RS17690
transcriptional regulator	A3Q40_01344	A3Q41_RS17685
HAMP domain-containing protein		A3Q41_RS16045
glutamine synthetase		A3Q41_RS15650
C4-dicarboxylate transporter		A3Q41_RS14855
short-chain fatty acid transporter		A3Q41_RS14110
DNA-binding response regulator		A3Q41_RS13010
histidine kinase		A3Q41_RS13015
glutamine synthetase		A3Q41_RS12190
DNA-binding response regulator		A3Q41_RS11040
alkaline phosphatase		A3Q41_RS05835
metal ABC transporter substrate-binding protein		A3Q41_RS18130
ABC transporter		A3Q41_RS18125
membrane protein		A3Q41_RS18120
transporter
HAMP domain-containing histidine kinase	A3Q40_00222
DNA-binding response regulator	A3Q40_00431
CoA ester lyase	A3Q40_00565
fumarate reductase	A3Q40_00573
C4-dicarboxylate ABC transporter substrate-binding protein	A3Q40_01350
tripartite tricarboxylate transporter TctB family protein	A3Q40_01351
tripartite tricarboxylate transporter TctA	A3Q40_01352
CoA ester lyase	A3Q40_03008
C4-dicarboxylate ABC transporter substrate-binding protein	A3Q40_03531
acetyl-CoA acetyltransferase		A3Q41_RS11110
C4-dicarboxylate transport protein		A3Q41_RS14200
response regulator	A3Q40_00145	A3Q41_RS03360
histidine kinase	A3Q40_00146	A3Q41_RS03355
sensor histidine kinase	A3Q40_00405	A3Q41_RS13300
response regulator transcription factor	A3Q40_00406	A3Q41_RS13305
sensor histidine kinase	A3Q40_00586	A3Q41_RS19935
response regulator transcription factor	A3Q40_00587	A3Q41_RS19940
response regulator transcription factor	A3Q40_00622	A3Q41_RS15310
histidine kinase	A3Q40_00623	A3Q41_RS15305
response regulator	A3Q40_01348	A3Q41_RS12555
sensor histidine kinase	A3Q40_01349	A3Q41_RS12560
sensor histidine kinase	A3Q40_01752	A3Q41_RS16920
response regulator transcription factor	A3Q40_01753	A3Q41_RS16925
HAMP domain-containing histidine kinase	A3Q40_02046	A3Q41_RS06730
response regulator transcription factor	A3Q40_02047	A3Q41_RS06725
HAMP domain-containing histidine kinase	A3Q40_02101	A3Q41_RS12345
response regulator transcription factor	A3Q40_02102	A3Q41_RS12340
HAMP domain-containing histidine kinase	A3Q40_02490	A3Q41_RS14695
response regulator transcription factor	A3Q40_02491	A3Q41_RS14690
response regulator transcription factor	A3Q40_02672	A3Q41_RS14005
sensor histidine kinase	A3Q40_02674	A3Q41_RS14010
sensor histidine kinase	A3Q40_02836
response regulator	A3Q40_02837
sensor histidine kinase	A3Q40_03533	A3Q41_RS12365
response regulator	A3Q40_03534	A3Q41_RS12370
two-component sensor histidine kinase		A3Q41_RS13040
response regulator transcription factor		A3Q41_RS13045
response regulator transcription factor		A3Q41_RS16560
HAMP domain-containing histidine kinase		A3Q41_RS16565
two-component sensor histidine kinase		A3Q41_RS17425
response regulator transcription factor		A3Q41_RS17430
response regulator		A3Q41_RS20355
histidine kinase		A3Q41_RS20360
sensor histidine kinase		A3Q41_RS23775
response regulator transcription factor		A3Q41_RS23780

## Sheet: Table S8
Table S8: Genes associated with ABC transporters in PBTS1 and PBTS2
PBTS1 old locus tag	Gene annotation	PBTS2 locus tag	Gene annotation
A3Q40_00004	ABC transporter ATP-binding protein	A3Q41_RS00135	Monosaccharide-transporting ATPase
A3Q40_00005	SORBITOL/MANNITOL TRANSPORT INNER MEMBRANE PROTEIN	A3Q41_RS00285	Integral membrane protein
A3Q40_00008	SORBITOL/MANNITOL TRANSPORT INNER MEMBRANE PROTEIN	A3Q41_RS00575	NMT1/THI5 like domain protein
A3Q40_00009	ABC transporter ATP-binding protein	A3Q41_RS00580	Binding-protein-dependent transport systems inner membrane component
A3Q40_00011	Uncharacterized protein	A3Q41_RS00585	ABC transporter related
A3Q40_00012	Manganese ABC transporter substrate-binding lipoprotein	A3Q41_RS00710	Putative iron-siderophore binding lipoprotein
A3Q40_00014	ABC transporter permease protein	A3Q41_RS24970	Probable amino-acid ABC transporter permease protein YckJ
A3Q40_00015	Manganese ABC transporter, ATP-binding protein	A3Q41_RS00805	Probable amino-acid ABC transporter ATP-binding protein YckI
A3Q40_00023	ATP-BINDING PROTEIN	A3Q41_RS00825	Eukaryotic initiation factor 4A-III
A3Q40_00105	ABC-type transport system,lantibiotic/multidrug-family ATP-binding protein	A3Q41_RS00920	ABC-type transport system,lantibiotic/multidrug-family ATP-binding protein
A3Q40_00127	Cell division cycle protein 48 homologue, putative	A3Q41_RS00930	Putative uncharacterized protein
A3Q40_00168	ABC transporter, ATP-binding protein	A3Q41_RS00960	BilEB
A3Q40_00194	CONSERVED HYPOTHETICAL INTEGRAL MEMBRANE PROTEIN YrbE4A	A3Q41_RS00965	BilEB
A3Q40_00195	Putative uncharacterized protein	A3Q41_RS00970	Choline transport ATP-binding protein opuBA
A3Q40_00197	MCE family protein	A3Q41_RS00975	Glycine betaine/carnitine/choline transport system permease protein OpuCB
A3Q40_00198	MCE family protein	A3Q41_RS00980	Choline transport system permease protein OpuBB
A3Q40_00338	Probable bifunctional ABC transport system	A3Q41_RS01030	PROBABLE SUGAR-TRANSPORT ATP-BINDING PROTEIN ABC TRANSPORTER SugC
A3Q40_00339	CONSERVED HYPOTHETICAL INTEGRAL MEMBRANE PROTEIN YrbE4A	A3Q41_RS01035	PROBABLE SUGAR-TRANSPORT INTEGRAL MEMBRANE PROTEIN ABC TRANSPORTER SugB
A3Q40_00340	Putative uncharacterized protein	A3Q41_RS01040	PROBABLE SUGAR-TRANSPORT INTEGRAL MEMBRANE PROTEIN ABC TRANSPORTER SugA
A3Q40_00341	MCE family protein	A3Q41_RS01045	PROBABLE SUGAR-BINDING LIPOPROTEIN LpqY
A3Q40_00342	MCE family protein	A3Q41_RS01075	Putative uncharacterized protein
A3Q40_00343	MCE family protein	A3Q41_RS01080	Glutamine ABC transporter permease and substrate binding protein protein
A3Q40_00344	MCE family protein	A3Q41_RS01085	Glutamine ABC transporter ATP-binding protein
A3Q40_00345	MCE family protein	A3Q41_RS01235	Iron(III) dicitrate transport system permease protein FecB
A3Q40_00420	Putative integral membrane protein	A3Q41_RS01310	EppA
A3Q40_00421	ABC transport protein, ATP-binding subunit	A3Q41_RS01620	ABC transporter permease
A3Q40_00458	MEMBRANE PROTEIN	A3Q41_RS01625	Putative ABC transport system ATP-binding protein
A3Q40_00459	ABC transporter permease	A3Q41_RS01815	Permease protein BioN
A3Q40_00460	Putative ABC transport system ATP-binding protein	A3Q41_RS01820	ATP-binding protein BioM
A3Q40_00512	Eukaryotic initiation factor 4A-III	A3Q41_RS01835	Biotin transporter BioY
A3Q40_00535	Basic membrane lipoprotein	A3Q41_RS01995	MCE family protein
A3Q40_00536	Purine/cytidine ABC transporter ATP-binding protein	A3Q41_RS02000	MCE family protein
A3Q40_00537	Ribose/galactose ABC transporter, permease protein (RbsC-1)	A3Q41_RS02005	MCE family protein
A3Q40_00538	ABC-type transporter, integral membrane subunit	A3Q41_RS02010	MCE family protein
A3Q40_00542	Hypothetical ABC transporter ATP-binding protein Rv1348/MT1390	A3Q41_RS02015	MCE family protein
A3Q40_00547	ATP-binding protein of branched-chain amino acid ABC transporter	A3Q41_RS02020	Putative uncharacterized protein
A3Q40_00548	ABC transporter ATP-binding protein-branched chain amino acid transport	A3Q41_RS02025	CONSERVED HYPOTHETICAL INTEGRAL MEMBRANE PROTEIN YrbE4A
A3Q40_00549	Integral membrane protein	A3Q41_RS02030	Probable bifunctional ABC transport system
A3Q40_00550	Putative branched-chain amino acid transport system ATP-binding protein	A3Q41_RS02185	MCE family protein
A3Q40_00551	ABC transporter substrate-binding protein-branched chain amino acid transport	A3Q41_RS02200	MCE family protein
A3Q40_00567	Leucine-, isoleucine-, valine-, threonine-, and alanine-binding protein	A3Q41_RS02205	MCE family protein
A3Q40_00568	Integral membrane protein	A3Q41_RS02215	Putative uncharacterized protein
A3Q40_00569	Putative branched-chain amino acid transport system ATP-binding protein	A3Q41_RS02220	CONSERVED HYPOTHETICAL INTEGRAL MEMBRANE PROTEIN YrbE4A
A3Q40_00570	High-affinity branched-chain amino acid transport ATP-binding protein BraF	A3Q41_RS02440	Hypothetical ABC transporter ATP-binding protein Rv1348/MT1390
A3Q40_00571	ABC transporter ATP-binding protein-branched chain amino acid transport	A3Q41_RS02515	Zinc transport system ATP-binding protein TroB
A3Q40_00588	NukF	A3Q41_RS02520	29 kDa membrane protein IN PSAA 5'region (ORF1)
A3Q40_00589	NukE	A3Q41_RS02530	SitA (Salmonella iron transporter: fur regulated) (Iron transport protein, periplasmic-binding protein)
A3Q40_00599	FrcB	A3Q41_RS02535	Uncharacterized protein
A3Q40_00600	FrcC (Putative permease ABC transporter protein)	A3Q41_RS02555	Daunorubicin resistance ATP-binding protein DrrA
A3Q40_00601	FrcA (Putative ATP-binding ABC transporter protein)	A3Q41_RS02560	Daunorubicin resistance transmembrane protein
A3Q40_00604	Monosaccharide-transporting ATPase	A3Q41_RS02910	ABC-type transporter, integral membrane subunit
A3Q40_00606	ABC TRANSPORTER MEMBRANE SUBUNIT PRECURSOR	A3Q41_RS02915	Ribose/galactose ABC transporter, permease protein (RbsC-1)
A3Q40_00607	Aliphatic sulfonates import ATP-binding protein SsuB	A3Q41_RS02920	Purine/cytidine ABC transporter ATP-binding protein
A3Q40_00608	ABC-type transporter, periplasmic component	A3Q41_RS02925	Basic membrane lipoprotein
A3Q40_00646	Type I restriction enzyme EcoKI R protein (EC 3.1.21.3)	A3Q41_RS03055	Putative iron-siderophore binding lipoprotein
A3Q40_00651	OphH	A3Q41_RS03140	UrtB
A3Q40_00688	PUTATIVE ATP-BINDING TRANSPORT PROTEIN	A3Q41_RS03145	UrtA
A3Q40_00689	Binding-protein-dependent transport systems inner membrane component	A3Q41_RS03150	UrtC
A3Q40_00690	ABC TRANSPORTER MEMBRANE SUBUNIT PRECURSOR	A3Q41_RS03155	UrtD
A3Q40_00697	Oligopeptide ABC transporter, ATP-binding protein	A3Q41_RS03160	UrtE
A3Q40_00698	Dipeptide transport ATP-binding protein DppD	A3Q41_RS03170	Iron(III) dicitrate transport system permease protein FecB
A3Q40_00699	Oligopeptide transport system permease protein AppC	A3Q41_RS03390	Transitional endoplasmic reticulum ATPase (TER ATPase) (15S Mg(2+)- ATPase p97 subunit) (Valosin-containing protein) (VCP)
A3Q40_00700	Nickel transport system permease protein NikB	A3Q41_RS03505	Bacitracin transport ATP-binding protein BcrA
A3Q40_00701	Putative binding protein YliB precursor	A3Q41_RS03680	EppD
A3Q40_00724	ABC transporter related	A3Q41_RS03685	Probable D,D-dipeptide transport system permease protein DdpC
A3Q40_00725	ABC transporter related	A3Q41_RS03690	Inner membrane ABC transporter permease protein YliC
A3Q40_00739	Putative ABC transport system integral membrane protein	A3Q41_RS03695	Nickel ABC transporter, nickel/metallophore periplasmic binding protein
A3Q40_00740	Putative ABC transport system ATP-binding protein	A3Q41_RS03720	Cystine-binding periplasmic protein
A3Q40_00752	ABC transporter related	A3Q41_RS03725	ATP-binding protein
A3Q40_00753	Binding-protein-dependent transport systems inner membrane component	A3Q41_RS03730	Permease
A3Q40_00754	NMT1/THI5 like domain protein	A3Q41_RS04080	PERIPLASMIC-BINDING PROTEIN
A3Q40_00810	Integral membrane protein	A3Q41_RS04085	Probable metal transport system ATP-binding protein CT_068
A3Q40_00925	ExiT	A3Q41_RS04090	INTEGRAL MEMBRANE PROTEIN MTSC (ABC TRANSPORTER) (PERMEASE PROTEIN)
A3Q40_00926	Putative ABC transporter transmembrane protein	A3Q41_RS04340	Putative integral membrane protein
A3Q40_00932	Sulfate/thiosulfate import ATP-binding protein CysA	A3Q41_RS04475	Putative iron-siderophore binding lipoprotein
A3Q40_00933	Hypothetical 29.3 kDa protein (Sulfate ABC transporter, permease protein)	A3Q41_RS04670	Bacitracin transport ATP-binding protein BcrA
A3Q40_00959	Putative ABC-transport protein	A3Q41_RS04780	Hypothetical ABC transporter ATP-binding protein YliA
A3Q40_00961	Energy-dependent translational throttle protein EttA	A3Q41_RS04785	Putative peptide ABC transporter permease protein
A3Q40_01004	Putative iron-siderophore binding lipoprotein	A3Q41_RS04790	Putative peptide ABC transporter permease protein
A3Q40_01020	YhgE/Pip domain-containing protein	A3Q41_RS04795	Putative peptide transport system secreted peptide-binding protein
A3Q40_01022	Multidrug resistance ABC transporter ATP-binding/permease protein BmrA	A3Q41_RS04990	MsiK protein
A3Q40_01025	YhgE/Pip domain-containing protein	A3Q41_RS05285	Uncharacterized protein
A3Q40_01035	ComE operon protein 1	A3Q41_RS05290	Maltose transport system permease protein MalF
A3Q40_01036	membrane protein of unknown function	A3Q41_RS05295	Putative sugar transporter integral membrane protein
A3Q40_01047	Putative iron-siderophore binding lipoprotein	A3Q41_RS05300	Ferric ABC transporter ATP-binding protein
A3Q40_01052	Hypothetical 37.4 kDa protein (Sulfate ABC transporter, sulfate-binding protein)	A3Q41_RS05310	Iron ABC transporter, substrate-binding protein
A3Q40_01053	Hypothetical 29.7 kDa protein (Sulfate ABC transporter, permease protein)	A3Q41_RS05315	Fe(3+) dicitrate transport ATP-binding protein FecE
A3Q40_01054	Hypothetical 29.3 kDa protein (Sulfate ABC transporter, permease protein)	A3Q41_RS05320	ABC-type cobalamin uptake system permease component BtuC
A3Q40_01055	Sulfate/thiosulfate import ATP-binding protein CysA	A3Q41_RS05430	ABC transporter, ATP-binding protein
A3Q40_01080	ABC transporter, permease protein, putative	A3Q41_RS05435	ABC transporter, ATP-binding protein
A3Q40_01142	Glycine betaine/choline OpuC ABC transporter, periplasmic substrate-binding protein	A3Q41_RS05520	ATPase
A3Q40_01143	Choline transport system permease protein opuBB	A3Q41_RS05525	Putative multidrug export ATP-binding/permease protein SAOUHSC_02003
A3Q40_01144	ABC-type proline/glycine betaine transport system	A3Q41_RS05870	MCE family protein
A3Q40_01145	Glycine betaine/choline OpuC ABC transporter, permease protein	A3Q41_RS06100	ABC-type Fe3+ transport system, periplasmic component
A3Q40_01271	Iron(III) dicitrate transport system permease protein FecB	A3Q41_RS06105	Putative iron ABC transporter, permease protein
A3Q40_01276	Ferric enterobactin transport ATP-binding protein fepC	A3Q41_RS06110	Putative sugar transport ATP-hydrolyzing
A3Q40_01328	putative ATP-dependent DNA helicase	A3Q41_RS06430	O-antigen export system permease protein RfbA
A3Q40_01367	hypothetical protein	A3Q41_RS06435	O-antigen ABC exporter, ATP-binding protein RfbB
A3Q40_01370	Hypothetical ABC transporter ATP-binding protein	A3Q41_RS06700	YhgE/Pip domain-containing protein
A3Q40_01379	Ferric vibrioferrin transport ATP-binding protein PvuE	A3Q41_RS06880	Iron(III) dicitrate transport system permease protein FecB
A3Q40_01393	ABC transporter ATP-binding protein	A3Q41_RS06980	ABC transporter ATP-binding protein
A3Q40_01422	Probable metal transport system membrane protein CT_069	A3Q41_RS07395	ABC-type cobalamin uptake system ATPase component BtuD
A3Q40_01448	DNA translocase FtsK	A3Q41_RS07400	ABC-type cobalamin uptake system permease component BtuC
A3Q40_01461	Glutamate transport system permease protein GluD	A3Q41_RS07405	Iron ABC transporter, substrate-binding protein
A3Q40_01462	Glutamate transport system permease protein GluC	A3Q41_RS07480	YhgE/Pip domain-containing protein
A3Q40_01463	Glutamate-binding protein precursor	A3Q41_RS07865	Glutamine ABC transporter ATP-binding protein
A3Q40_01464	Glutamate transport ATP-binding protein GluA	A3Q41_RS07870	Probable amino-acid ABC transporter permease protein YqiY
A3Q40_01527	Daunorubicin resistance transmembrane protein	A3Q41_RS07875	Arginine-binding periplasmic protein 2 precursor
A3Q40_01528	Daunorubicin resistance ATP-binding protein DrrA	A3Q41_RS07890	Probable D,D-dipeptide transport ATP-binding protein DdpD
A3Q40_01533	Putative iron-siderophore binding lipoprotein	A3Q41_RS07895	Hypothetical ABC transporter ATP-binding protein yYiA
A3Q40_01540	Iron(III) dicitrate transport system permease protein FecB	A3Q41_RS07900	Periplasmic dipeptide transport protein
A3Q40_01574	Holliday junction ATP-dependent DNA helicase RuvA	A3Q41_RS07905	Peptide ABC transporter, permease protein, putative
A3Q40_01579	EppA	A3Q41_RS07925	TREHALOSE/MALTOSE BINDING PROTEIN
A3Q40_01623	hypothetical protein UW38_C0001G0951	A3Q41_RS07930	ThuF (Probable trehalosemaltose transporter permease protein)
A3Q40_01653	ABC transport protein, ATP-binding subunit	A3Q41_RS07935	ABC-type transporter, integral membrane subunit
A3Q40_01669	OptrA	A3Q41_RS08270	253aa long hypothetical ATP-binding transport protein
A3Q40_01721	Transitional endoplasmic reticulum ATPase (TER ATPase) (15S Mg(2+)- ATPase p97 subunit)	A3Q41_RS08760	Putative uncharacterized protein
A3Q40_01776	Iron ABC transporter, substrate-binding protein	A3Q41_RS08765	ABC transporter related
A3Q40_01777	ABC-type cobalamin uptake system permease component BtuC	A3Q41_RS08920	Putative ABC-transport protein
A3Q40_01778	ABC-type cobalamin uptake system ATPase component BtuD	A3Q41_RS08925	Putative iron-siderophore binding lipoprotein
A3Q40_01784	Putative iron-siderophore binding lipoprotein	A3Q41_RS09140	Putative integral membrane binding-protein-dependent transport protein
A3Q40_01796	Putative iron-siderophore permease transmembrane protein	A3Q41_RS09145	SN-glycerol-3-phosphate transport system permease protein UgpE
A3Q40_01797	Putative iron-siderophore permease transmembrane protein	A3Q41_RS09150	SN-glycerol-3-phosphate-binding periplasmic protein UgpB
A3Q40_01798	Putative iron-siderophore ABC-transporter ATP-binding protein	A3Q41_RS09155	ABC transporter ATP-binding protein
A3Q40_01870	Probable amino-acid ABC transporter ATP-binding protein YqiZ	A3Q41_RS09175	Putative ABC transporter ATP-binding subunit
A3Q40_01875	NukF	A3Q41_RS09180	Putative exporter of polyketide antibiotics-like protein
A3Q40_01890	HIGH-AFFINITY BRANCHED-CHAIN AMINO ACID TRANSPORT PERMEASE PROTEIN	A3Q41_RS09235	ATP-binding protein
A3Q40_01891	High-affinity branched-chain amino acid transport system permease protein BraE	A3Q41_RS09240	Membrane protein
A3Q40_01892	HIGH-AFFINITY BRANCHED-CHAIN AMINO ACID TRANSPORT ATP-BINDING PROTEIN	A3Q41_RS09300	Putative peptide ABC transporter ATP-binding protein
A3Q40_01893	ATP-binding protein of branched-chain amino acid ABC transporter	A3Q41_RS09305	Putative peptide transport system ATP-binding protein
A3Q40_01894	Alr1834 protein	A3Q41_RS09310	Oligopeptide transport system permease protein AppC
A3Q40_01943	Cell division protein FtsX	A3Q41_RS09315	Oligopeptide transport system permease protein AppB
A3Q40_01944	Cell division transporter, ATP-binding protein FtsE	A3Q41_RS09320	Periplasmic dipeptide transport protein
A3Q40_01983	UrtB	A3Q41_RS09420	Putative maltose-binding protein
A3Q40_01984	UrtA	A3Q41_RS09425	ABC-type transporter, integral membrane subunit
A3Q40_01985	UrtC	A3Q41_RS09430	Maltose transport system permease protein MalF
A3Q40_01986	UrtD	A3Q41_RS09450	MsiK protein
A3Q40_01987	UrtE	A3Q41_RS09480	PERIPLASMIC SORBITOL-BINDING PROTEIN
A3Q40_02106	Probable amino-acid ABC transporter ATP-binding protein YckI	A3Q41_RS09485	MtlF
A3Q40_02107	Probable amino-acid ABC transporter permease protein YckJ	A3Q41_RS09490	MtlG
A3Q40_02123	Probable ABC-transport system ATP binding protein	A3Q41_RS09495	ABC transporter ATP-binding protein
A3Q40_02124	Erythritol permease, component of ABC transporter	A3Q41_RS09515	ATP-BINDING PROTEIN
A3Q40_02125	RhaS	A3Q41_RS09710	UrtB
A3Q40_02145	ATP-BINDING PROTEIN	A3Q41_RS09760	ABC transporter substrate-binding protein-branched chain amino acid transport
A3Q40_02146	ABC transporter permease	A3Q41_RS09765	Permease protein of branched-chain amino acid ABC transporter
A3Q40_02195	Putative iron-siderophore binding lipoprotein	A3Q41_RS09770	Integral membrane protein
A3Q40_02268	ABC-type transport system,lantibiotic/multidrug-family ATP-binding protein	A3Q41_RS09775	ABC transporter ATP-binding protein-branched chain amino acid transport
A3Q40_02270	Putative uncharacterized protein	A3Q41_RS09780	ATP-binding protein of branched-chain amino acid ABC transporter
A3Q40_02278	BilEB	A3Q41_RS10025	ABC-type transporter, integral membrane subunit
A3Q40_02279	Choline transport ATP-binding protein opuBA	A3Q41_RS10030	FrcA (Putative ATP-binding ABC transporter protein)
A3Q40_02280	Putative binding-protein-dependent transport system	A3Q41_RS10035	Periplasmic binding protein/LacI transcriptional regulator
A3Q40_02281	Glycine betaine/carnitine/choline transport system permease protein OpuCB	A3Q41_RS10050	D-ribose-binding periplasmic protein precursor
A3Q40_02288	PROBABLE SUGAR-TRANSPORT ATP-BINDING PROTEIN ABC TRANSPORTER SugC	A3Q41_RS10165	MCE family protein
A3Q40_02289	PROBABLE SUGAR-TRANSPORT INTEGRAL MEMBRANE PROTEIN ABC TRANSPORTER SugB	A3Q41_RS10375	Putative iron-siderophore binding lipoprotein
A3Q40_02290	PROBABLE SUGAR-TRANSPORT INTEGRAL MEMBRANE PROTEIN ABC TRANSPORTER SugA	A3Q41_RS10610	Daunorubicin resistance transmembrane protein
A3Q40_02291	PROBABLE SUGAR-BINDING LIPOPROTEIN LpqY	A3Q41_RS10615	Daunorubicin resistance ATP-binding protein DrrA
A3Q40_02298	Putative uncharacterized protein	A3Q41_RS10670	Putative iron-siderophore binding lipoprotein
A3Q40_02337	EppA	A3Q41_RS11030	ABC-type multidrug transport system, ATPase component
A3Q40_02411	Transmembranal protein BioY	A3Q41_RS11230	Multidrug resistance ABC transporter ATP-binding/permease protein BmrA
A3Q40_02413	ATP-binding protein BioM	A3Q41_RS11500	Putative ABC transporter transmembrane protein
A3Q40_02414	Energy-coupling factor transporter transmembrane protein EcfT	A3Q41_RS11505	ExiT
A3Q40_02444	Putative peptide ABC transporter ATP-binding protein	A3Q41_RS11590	Uncharacterized protein
A3Q40_02445	Oligopeptide ABC transporter, ATP-binding protein	A3Q41_RS11690	Putative iron ABC transporter, permease protein
A3Q40_02446	Peptide transport periplasmic protein SapA	A3Q41_RS11695	Putative sugar transport ATP-hydrolyzing
A3Q40_02447	Peptide ABC transporter, permease protein, putative	A3Q41_RS11700	Uncharacterized protein
A3Q40_02525	putative ATP-dependent DNA helicase	A3Q41_RS12010	FrcB
A3Q40_02544	Energy-dependent translational throttle protein EttA	A3Q41_RS12015	FrcC (Putative permease ABC transporter protein)
A3Q40_02548	Glutamine ABC transporter permease and substrate binding protein protein	A3Q41_RS12020	FrcA (Putative ATP-binding ABC transporter protein)
A3Q40_02549	Probable amino-acid ABC transporter ATP-binding protein YqiZ	A3Q41_RS12035	Monosaccharide-transporting ATPase
A3Q40_02665	Uncharacterized ABC transporter ATP-binding protein Rv2326c/MT2388	A3Q41_RS12300	D-ribose-binding periplasmic protein precursor
A3Q40_02666	Uncharacterized protein Rv2325c/MT2387	A3Q41_RS12305	MEMBRANE-SPANNING PERMEASE
A3Q40_02681	OptrA	A3Q41_RS12310	ATP binding protein of ABC transporter for pentoses
A3Q40_02684	ABC transporter, ATP-binding protein	A3Q41_RS12315	Multiple sugar-binding periplasmic receptor ChvE precursor
A3Q40_02685	putative ABC transporter permease protein	A3Q41_RS12450	Putative secreted protein
A3Q40_02783	Phosphate import ATP-binding protein PstB	A3Q41_RS12475	Putative iron-siderophore binding lipoprotein
A3Q40_02784	PstA	A3Q41_RS12480	Hypothetical ABC transporter ATP-binding protein Rv1348/MT1390
A3Q40_02785	PstC	A3Q41_RS12500	Putative iron-siderophore uptake system transmembrane component
A3Q40_02786	PstS	A3Q41_RS12505	Ferric enterobactin transport system permease protein FepG
A3Q40_02798	Transport ATP-binding protein CydC	A3Q41_RS12510	Putative iron-siderophore uptake system ATP-binding component
A3Q40_02799	Transport ATP-binding protein CydD	A3Q41_RS12525	Iron ABC transporter, periplasmic iron-binding protein
A3Q40_02808	Hypothetical ABC transporter ATP-binding protein YliA	A3Q41_RS12530	Iron(III)-transport system permease protein FbpB 2
A3Q40_02809	Glutathione transport system permease protein GsiD	A3Q41_RS12535	Iron(III)-transport ATP-binding protein SfuC
A3Q40_02810	Dipeptide transport system permease protein DppB	A3Q41_RS12650	Probable D,D-dipeptide-binding periplasmic protein DdpA
A3Q40_02811	Probable D,D-dipeptide-binding periplasmic protein DdpA	A3Q41_RS12655	Dipeptide transport system permease protein DppB
A3Q40_02897	Putative secreted protein	A3Q41_RS12660	Glutathione transport system permease protein GsiD
A3Q40_03092	MCE family protein	A3Q41_RS12665	Hypothetical ABC transporter ATP-binding protein YliA
A3Q40_03140	Molybdate-binding periplasmic protein precursor	A3Q41_RS12700	Transport ATP-binding protein CydD
A3Q40_03144	ABC-type cobalamin uptake system permease component BtuC	A3Q41_RS12705	Transport ATP-binding protein CydC
A3Q40_03145	Iron ABC transporter, substrate-binding protein	A3Q41_RS12755	PstS
A3Q40_03189	Cobalt import ATP-binding protein CbiO	A3Q41_RS12760	PstC
A3Q40_03190	Cobalt transport protein CbiQ	A3Q41_RS12765	PstA
A3Q40_03191	Cobalt transport protein CbiN	A3Q41_RS12770	Phosphate import ATP-binding protein PstB
A3Q40_03192	Cobalt transport protein CbiM	A3Q41_RS12880	Iron(III) dicitrate transport system permease protein FecB
A3Q40_03228	Periplasmic solute binding protein	A3Q41_RS13020	Putative integral membrane protein
A3Q40_03229	FhuA (FhuC) (Ferrichrome transport ATP-binding protein)	A3Q41_RS13025	ABC transport protein, ATP-binding subunit
A3Q40_03230	ABC transporter permease protein	A3Q41_RS13185	putative ABC transporter permease protein
A3Q40_03326	NukF	A3Q41_RS13190	putative ABC transporter protein, ATP biding
A3Q40_03459	EppD	A3Q41_RS13220	OptrA
A3Q40_03460	Putative peptide ABC transporter permease protein	A3Q41_RS13345	Uncharacterized protein Rv2325c/MT2387
A3Q40_03461	Putative peptide ABC transporter permease protein	A3Q41_RS13350	Uncharacterized ABC transporter ATP-binding protein Rv2326c/MT2388
A3Q40_03462	Putative peptide transport system secreted peptide-binding protein	A3Q41_RS13380	Putative uncharacterized protein
A3Q40_03521	Periplasmic dipeptide transport protein	A3Q41_RS13385	putative ABC transport system ATP-binding protein
A3Q40_03522	Inner membrane ABC transporter permease protein YliC	A3Q41_RS13915	Energy-dependent translational throttle protein EttA
A3Q40_03523	Dipeptide transport system permease protein DppC	A3Q41_RS13995	Putative uncharacterized protein
A3Q40_03524	Putative peptide ABC transporter ATP-binding protein	A3Q41_RS14000	ABC transporter related
A3Q40_03525	Oligopeptide transport ATP-binding protein AppF	A3Q41_RS14045	putative ATP-dependent DNA helicase
A3Q40_03563	ABC transporter, ATP-binding protein	A3Q41_RS14375	Taurine transport system permease protein tauC
A3Q40_03564	ABC transporter, ATP-binding protein	A3Q41_RS14380	CYTOPLASMIC MEMBRANE PROTEIN D (CmpD PROTEIN)
A3Q40_03617	O-antigen export system permease protein RfbA	A3Q41_RS14385	ABC taurine transporter, periplasmic ligand binding protein
A3Q40_03618	O-antigen export system ATP-binding protein RfbB	A3Q41_RS14390	PERIPLASMIC SUBSTRATE BINDING PROTEIN
A3Q40_03652	OptrA	A3Q41_RS14490	Putative peptide transport system ATP-binding protein
A3Q40_03727	YhgE/Pip domain-containing protein	A3Q41_RS14495	NikCD
A3Q40_03807	ATP-binding protein	A3Q41_RS14500	Inner membrane ABC transporter permease protein YliC
A3Q40_03808	Glutamine-binding periplasmic protein of glutamine ABC transporter	A3Q41_RS14505	Probable D,D-dipeptide-binding periplasmic protein DdpA
A3Q40_03873	NisF	A3Q41_RS14725	D-ribose-binding periplasmic protein precursor
A3Q40_03912	Putative ABC-transport protein	A3Q41_RS14730	Inner-membrane translocator
A3Q40_03942	Putative integral membrane binding-protein-dependent transport protein	A3Q41_RS14735	Inner-membrane translocator
A3Q40_03943	SN-glycerol-3-phosphate transport system permease protein UgpE	A3Q41_RS14740	ATP binding protein of ABC transporter
A3Q40_03944	SN-glycerol-3-phosphate-binding periplasmic protein UgpB	A3Q41_RS14745	Periplasmic binding protein/LacI transcriptional regulator
A3Q40_03946	MsiK protein	A3Q41_RS14840	Iron ABC transporter, substrate-binding protein
A3Q40_03965	D-xylose ABC transporter, periplasmic substrate-binding protein	A3Q41_RS14845	ABC-type cobalamin uptake system permease component BtuC
A3Q40_03966	Probable ABC-transport system ATP binding protein	A3Q41_RS14850	ABC-type cobalamin uptake system ATPase component BtuD
A3Q40_03967	Probable ABC-type transmembrane transport protein	A3Q41_RS15520	ABC transporter permease
A3Q40_03972	PERIPLASMIC SORBITOL-BINDING PROTEIN	A3Q41_RS15525	ABC transporter permease
A3Q40_03973	MtlF	A3Q41_RS15530	Putative ABC transport system ATP-binding protein
A3Q40_03974	MtlG	A3Q41_RS16120	Putative iron-siderophore binding lipoprotein
A3Q40_03975	ABC transporter ATP-binding protein	A3Q41_RS16175	RhaS
A3Q40_03977	Uncharacterized protein	A3Q41_RS16180	Erythritol permease, component of ABC transporter
A3Q40_03978	Manganese ABC transporter substrate-binding lipoprotein	A3Q41_RS16185	Probable ABC-transport system ATP binding protein
A3Q40_03980	ABC transporter permease protein	A3Q41_RS16910	ABC-2 type transporter
A3Q40_03981	Manganese ABC transporter, ATP-binding protein	A3Q41_RS17080	Cell division transporter, ATP-binding protein FtsE
		A3Q41_RS17085	Cell division protein FtsX
		A3Q41_RS17265	Iron(III) dicitrate transport system permease protein FecB
		A3Q41_RS17290	ABC-type multidrug transport system, ATPase component
		A3Q41_RS17610	putative ATP-dependent DNA helicase
		A3Q41_RS17740	ComE OPERON PROTEIN 1
		A3Q41_RS17785	hypothetical protein UW38_C0001G1085
		A3Q41_RS17790	Hypothetical ABC transporter ATP-binding protein Rv1348/MT1390
		A3Q41_RS17915	ABC transporter ATP-binding protein
		A3Q41_RS17975	CARBOMYCIN RESISTANCE PROTEIN
		A3Q41_RS18080	Iron ABC transporter, ATP-binding protein
		A3Q41_RS18085	Sulfate transport system permease protein CysT
		A3Q41_RS18090	Molybdate-binding periplasmic protein precursor
		A3Q41_RS18115	Probable metal transport system membrane protein CT_069 OS
		A3Q41_RS18120	Manganese transport system membrane protein MntB
		A3Q41_RS18125	Chelated iron transport system membrane protein YfeC
		A3Q41_RS18130	PERIPLASMIC-BINDING PROTEIN
		A3Q41_RS18335	ABC-type cobalamin uptake system ATPase component BtuD
		A3Q41_RS18405	DNA translocase FtsK
		A3Q41_RS18470	Glutamate transport system permease protein GluD
		A3Q41_RS18475	Glutamate transport system permease protein GluC
		A3Q41_RS18480	Glutamate-binding protein precursor
		A3Q41_RS18485	Glutamate transport ATP-binding protein GluA
		A3Q41_RS18660	Probable metal transport system membrane protein CT_069 OS
		A3Q41_RS18790	Putative iron-siderophore binding lipoprotein
		A3Q41_RS18800	Daunorubicin resistance transmembrane protein
		A3Q41_RS18805	Daunorubicin resistance ATP-binding protein DrrA
		A3Q41_RS19040	Holliday junction ATP-dependent DNA helicase RuvA
		A3Q41_RS19065	Uncharacterized protein Rv1280c/MT1317
		A3Q41_RS19275	hypothetical protein UW38_C0001G0951
		A3Q41_RS19425	Membrane protein
		A3Q41_RS19430	ABC transport protein, ATP-binding subunit
		A3Q41_RS19490	OptrA
		A3Q41_RS19665	ABC transporter-related protein
		A3Q41_RS19670	Hemin transport system permease protein HmuU
		A3Q41_RS19675	Hemin ABC transporter, periplasmic hemin-binding protein
		A3Q41_RS19790	Transitional endoplasmic reticulum ATPase (TER ATPase) (15S Mg(2+)- ATPase p97 subunit) (Valosin-containing protein) (VCP)
		A3Q41_RS20045	Ferric vibrioferrin transport ATP-binding protein PvuE
		A3Q41_RS20105	Putative iron-siderophore permease transmembrane protein
		A3Q41_RS20110	Putative iron-siderophore permease transmembrane protein
		A3Q41_RS20115	Putative iron-siderophore ABC-transporter ATP-binding protein
		A3Q41_RS20555	Uncharacterized protein
		A3Q41_RS20560	ABC transporter, permease protein
		A3Q41_RS20655	ABC transporter related
		A3Q41_RS20680	SboF
		A3Q41_RS20750	HIGH-AFFINITY BRANCHED-CHAIN AMINO ACID TRANSPORT PERMEASE PROTEIN
		A3Q41_RS20755	HIGH-AFFINITY BRANCHED-CHAIN AMINO ACID TRANSPORT PROTEIN BRAE
		A3Q41_RS20760	HIGH-AFFINITY BRANCHED-CHAIN AMINO ACID TRANSPORT ATP-BINDING PROTEIN
		A3Q41_RS20765	ATP-binding protein of branched-chain amino acid ABC transporter
		A3Q41_RS20770	Alr1834 protein
		A3Q41_RS20785	ABC transporter G family member 10
		A3Q41_RS21025	ABC transporter, ATP-binding protein
		A3Q41_RS21555	Glycine betaine/choline OpuC ABC transporter, permease protein
		A3Q41_RS21560	ABC-type proline/glycine betaine transport system
		A3Q41_RS21565	Glycine betaine/carnitine/choline transport system permease protein OpuCB
		A3Q41_RS21570	Glycine betaine/choline OpuC ABC transporter, periplasmic substrate-binding protein
		A3Q41_RS21715	MetQ protein
		A3Q41_RS21720	D-methionine transport system permease protein MetI
		A3Q41_RS21725	Methionine import ATP-binding protein MetN 2
		A3Q41_RS21890	Putative uncharacterized protein
		A3Q41_RS21895	ABC transporter ATP-binding protein
		A3Q41_RS21920	Putative iron-siderophore binding lipoprotein
		A3Q41_RS22020	Sulfate/thiosulfate import ATP-binding protein CysA
		A3Q41_RS22025	Hypothetical 29.3 kDa protein (Sulfate ABC transporter, permease protein)
		A3Q41_RS22030	Hypothetical 29.7 kDa protein (Sulfate ABC transporter, permease protein)
		A3Q41_RS22035	Hypothetical 37.4 kDa protein (Sulfate ABC transporter, sulfate-binding protein)
		A3Q41_RS22090	membrane protein of unknown function
		A3Q41_RS22095	Competence protein
		A3Q41_RS22485	Energy-dependent translational throttle protein EttA
		A3Q41_RS22500	Putative ABC-transport protein
		A3Q41_RS22750	ABC-type cobalamin uptake system permease component BtuC
		A3Q41_RS22755	ABC-type cobalamin uptake system ATPase component BtuD
		A3Q41_RS22760	Iron ABC transporter, substrate-binding protein
		A3Q41_RS23205	OptrA
		A3Q41_RS23320	Monosaccharide-transporting ATPase
		A3Q41_RS23325	ABC-type transporter, integral membrane subunit
		A3Q41_RS23330	FrcA (Putative ATP-binding ABC transporter protein)
		A3Q41_RS23650	Binding-protein-dependent transport systems inner membrane component
		A3Q41_RS23655	NMT1/THI5 like domain protein
		A3Q41_RS23660	OphH
		A3Q41_RS23745	PUTATIVE ATP-BINDING TRANSPORT PROTEIN
		A3Q41_RS23750	Binding-protein-dependent transport systems inner membrane component
		A3Q41_RS23755	Taurine transport system permease protein TauC
		A3Q41_RS23955	ABC-type transporter, periplasmic component
		A3Q41_RS23960	Aliphatic sulfonates import ATP-binding protein SsuB
		A3Q41_RS23965	ABC TRANSPORTER MEMBRANE SUBUNIT PRECURSOR
		A3Q41_RS24065	Uncharacterized protein Rv1280c/MT1317
		A3Q41_RS24070	Uncharacterized ABC transporter ATP-binding protein Rv1281c/MT1318
		A3Q41_RS24075	Putative peptide transport permease protein Rv1282c/MT1319
		A3Q41_RS24080	Putative peptide transport permease protein Rv1283c/MT1320
		A3Q41_RS24140	Inositol transport ATP-binding protein IatA
		A3Q41_RS24145	Iron ABC transporter, substrate-binding protein

## Sheet: Table S9
Table S9: Genes associated with Major Facilitator Superfamily (MFS) transporters in PBTS1 and PBTS2
PBTS1 old locus tag	Gene annotation	PBTS2 locus tag	Gene annotation
A3Q40_00027	hypothetical protein PeribacterD2_0579	A3Q41_RS00075	YjiJ protein
A3Q40_00082	Tetracycline efflux protein	A3Q41_RS00105	Hypothetical metabolite transport protein YceI
A3Q40_00134	RNA polymerase sigma-70 factor, ECF subfamily	A3Q41_RS00565	Glucose transport protein
A3Q40_00245	Response regulator	A3Q41_RS00880	Tetracenomycin C resistance and export protein
A3Q40_00336	INTEGRAL MEMBRANE PROTEIN	A3Q41_RS01025	Multidrug transporter, MFS superfamily protein
A3Q40_00337	INTEGRAL MEMBRANE PROTEIN	A3Q41_RS01415	Putative tartrate transporter
A3Q40_00357	Major facilitator family transporter	A3Q41_RS01475	Carbon starvation protein A
A3Q40_00378	Putative Major facilitator family transporter	A3Q41_RS24980	Uncharacterized protein YbdD
A3Q40_00379	Arabinose efflux permease	A3Q41_RS01775	Tetracycline efflux protein
A3Q40_00399	UDP-N-acetylmuramoyl-L-alanyl-D-glutamate--2,6-diaminopimelate ligase	A3Q41_RS01780	Putative Major facilitator family transporter
A3Q40_00400	Valanimycin resistance	A3Q41_RS01855	Membrane protein MosC
A3Q40_00502	LanJ	A3Q41_RS01860	Putative flippase GtrA (transmembrane translocase of bactoprenol-linked glucose)
A3Q40_00513	Proline/betaine transporter	A3Q41_RS01950	Probable multidrug-efflux transporter Rv1634/MT1670
A3Q40_00649	Puromycin resistance protein Pur8	A3Q41_RS02100	INTEGRAL MEMBRANE PROTEIN
A3Q40_00659	Siderophore transporter, RhtX/FptX family	A3Q41_RS02160	Membrane protein
A3Q40_00674	CITRATE TRANSPORTER	A3Q41_RS02840	Response regulator
A3Q40_00744	Inner membrane protein YhjX	A3Q41_RS02885	Probable actinorhodin transporter
A3Q40_00756	Glucose transport protein	A3Q41_RS03325	BetT
A3Q40_00836	permease	A3Q41_RS03955	Multidrug efflux protein YfmO
A3Q40_00938	BetT	A3Q41_RS04385	Valanimycin resistance
A3Q40_00944	Major facilitator superfamily permease	A3Q41_RS04650	hypothetical protein
A3Q40_00996	Benzoate transport protein	A3Q41_RS04805	Inner membrane metabolite transport protein YhjE
A3Q40_01015	TcrA	A3Q41_RS05200	Puromycin resistance protein Pur8
A3Q40_01044	Shikimate transporter	A3Q41_RS05225	Shikimate transporter
A3Q40_01120	Probable actinorhodin transporter	A3Q41_RS05305	TAP PROTEIN
A3Q40_01189	2-acylglycerophosphoethanolamine acyltransferase	A3Q41_RS05385	Citrate-proton symporter
A3Q40_01211	UDP-N-acetylmuramoyl-L-alanyl-D-glutamate--2,6-diaminopimelate ligase	A3Q41_RS05675	Cephamycin export protein CmcT
A3Q40_01212	UDP-N-acetylmuramoyl-L-alanyl-D-glutamate--2,6-diaminopimelate ligase	A3Q41_RS05705	Shikimate transporter
A3Q40_01215	FtsW-like protein FtsW	A3Q41_RS05925	Dicarboxylate carrier MatC domain protein
A3Q40_01246	Putative transmembrane-transport protein (PqrB)	A3Q41_RS06130	Dicarboxylate carrier MatC domain protein
A3Q40_01251	High-affinity glucose transporter	A3Q41_RS06195	Glycine betaine transporter BetP
A3Q40_01307	Mlr7407 protein	A3Q41_RS06485	hypothetical protein BMS77_04495
A3Q40_01337	Response regulator	A3Q41_RS06535	Protein Alx
A3Q40_01348	Response regulator	A3Q41_RS06540	Arabinogalactan biosynthesis recruiting protein Rv3789
A3Q40_01405	Uncharacterized MFS-type transporter EfpA	A3Q41_RS06890	Putative uncharacterized protein
A3Q40_01446	Inner membrane protein YfcA	A3Q41_RS06960	Uncharacterized transporter MJ0762
A3Q40_01449	Protein Alx	A3Q41_RS06990	LanJ
A3Q40_01529	RNA polymerase sigma-70 factor, ECF subfamily	A3Q41_RS07410	Arabinose efflux permease
A3Q40_01712	RIFAMYCIN EFFLUX PROTEIN	A3Q41_RS07465	Hypothetical transport protein YnfM
A3Q40_01751	Uncharacterized protein	A3Q41_RS07490	Multidrug resistance efflux protein
A3Q40_01765	hypothetical protein	A3Q41_RS07530	Cell division protein FtsW
A3Q40_01980	NarK	A3Q41_RS07755	Uncharacterized MFS-type transporter Mb0038c
A3Q40_01981	Inner membrane transport protein YeaN	A3Q41_RS07850	Putative uncharacterized transporter YgaY
A3Q40_02000	Probable transport protein HsrA	A3Q41_RS07910	Multidrug resistance protein MdtH
A3Q40_02008	RNA polymerase sigma-70 factor, ECF subfamily	A3Q41_RS08055	Putative uncharacterized protein
A3Q40_02023	Response regulator	A3Q41_RS08275	ABC transporter permease
A3Q40_02045	Putative flippase GtrA (transmembrane translocase of bactoprenol-linked glucose)	A3Q41_RS08370	RNA polymerase sigma-70 factor, ECF subfamily
A3Q40_02047	Response regulator	A3Q41_RS08400	Response regulator
A3Q40_02099	Putative integral membrane transport protein	A3Q41_RS08485	Putative membrane protein
A3Q40_02141	Inner membrane transport protein YdhP	A3Q41_RS08515	Riboflavin transporter RibZ
A3Q40_02303	RNA polymerase sigma-70 factor, ECF subfamily	A3Q41_RS08610	Proline/betaine transporter
A3Q40_02370	Carbon starvation protein A	A3Q41_RS08620	Puromycin resistance protein Pur8
A3Q40_02439	ATP-dependent DNA helicase Tlh1	A3Q41_RS08785	Drug resistance transporter, Bcr/CflA family
A3Q40_02448	Multidrug resistance protein MdtH	A3Q41_RS08805	hypothetical protein
A3Q40_02463	Hypothetical transport protein YnfM	A3Q41_RS09040	INTEGRAL MEMBRANE PROTEIN
A3Q40_02476	Inner membrane metabolite transport protein YhjE	A3Q41_RS09080	Multidrug resistance protein Stp
A3Q40_02478	Lincomycin resistance protein LmrB	A3Q41_RS09295	Uncharacterized protein
A3Q40_02492	DICARBOXYLIC ACID TRANSPORT PROTEIN	A3Q41_RS09535	Inner membrane protein YfcA
A3Q40_02521	Ferrous iron permease EfeU	A3Q41_RS09540	Major facilitator superfamily MFS_1
A3Q40_02522	UPF0409 protein YcdO	A3Q41_RS10000	Putative inner membrane metabolite transport protein YdfJ
A3Q40_02523	Peroxidase YcdB	A3Q41_RS10370	Multidrug resistance protein MdtH
A3Q40_02533	Lipoprotein, putative	A3Q41_RS10710	MFS transporter
A3Q40_02560	Glycine betaine transporter BetP	A3Q41_RS11125	Putative tartrate transporter
A3Q40_02664	Uncharacterized MFS-type transporter YbfB	A3Q41_RS11480	Multidrug resistance protein Stp
A3Q40_02672	Response regulator	A3Q41_RS11955	Peptide transporter
A3Q40_02721	MopB PROTEIN	A3Q41_RS12165	Inner membrane metabolite transport protein YhjE
A3Q40_02730	Putative siderophore exporter	A3Q41_RS12335	permease
A3Q40_02739	MFS transporter	A3Q41_RS12360	Uncharacterized protein
A3Q40_02748	Putative integral membrane protein	A3Q41_RS12375	Multidrug resistance protein Stp
A3Q40_02841	Uncharacterized MFS-type transporter YusP	A3Q41_RS12540	Multidrug resistance protein 3
A3Q40_02873	Uncharacterized transporter MJ0762	A3Q41_RS12555	Response regulator
A3Q40_02886	DICARBOXYLIC ACID TRANSPORT PROTEIN	A3Q41_RS12965	Putative integral membrane protein
A3Q40_02892	Proline/betaine transporter	A3Q41_RS13005	MFS transporter
A3Q40_02929	Permeases of the major facilitator superfamily	A3Q41_RS13050	DICARBOXYLIC ACID TRANSPORT PROTEIN
A3Q40_02934	PROTON ANTIPORTER EFFLUX PUMP	A3Q41_RS13100	Putative siderophore exporter
A3Q40_02960	Major facilitator superfamily MFS_1	A3Q41_RS13130	Inner membrane metabolite transport protein YhjE
A3Q40_03151	MFS transporter	A3Q41_RS13150	Response regulator
A3Q40_03205	Multidrug efflux protein YfmO	A3Q41_RS13305	Response regulator
A3Q40_03282	Valanimycin resistance	A3Q41_RS13355	Uncharacterized MFS-type transporter YbfB
A3Q40_03324	Peroxidase YcdB	A3Q41_RS13975	Lipoprotein, putative
A3Q40_03464	Inner membrane metabolite transport protein YhjE	A3Q41_RS14070	Peroxidase YcdB
A3Q40_03511	Permease, multidrug efflux	A3Q41_RS14075	UPF0409 protein YcdO
A3Q40_03530	Uncharacterized protein	A3Q41_RS14080	Ferrous iron permease EfeU
A3Q40_03534	Response regulator	A3Q41_RS14180	Probable transport protein HsrA
A3Q40_03544	Uncharacterized protein	A3Q41_RS25115	Drug resistance transporter, Bcr/CflA family
A3Q40_03557	MopB PROTEIN	A3Q41_RS14450	Proline/betaine transporter
A3Q40_03602	Benzoate transport protein	A3Q41_RS14690	Response regulator
A3Q40_03623	Monosaccharide translocase (Flippase type)	A3Q41_RS14700	Alpha-ketoglutarate permease
A3Q40_03628	Arabinogalactan biosynthesis recruiting protein Rv3789	A3Q41_RS14800	DICARBOXYLIC ACID TRANSPORT PROTEIN
A3Q40_03662	Putative transport protein	A3Q41_RS14905	UDP-N-acetylmuramoyl-L-alanyl-D-glutamate--2,6-diaminopimelate ligase
A3Q40_03690	Putative uncharacterized protein	A3Q41_RS15120	Protein Alx
A3Q40_03729	Multidrug resistance efflux protein	A3Q41_RS15205	Lincomycin resistance protein LmrB
A3Q40_03736	Cell division protein FtsW	A3Q41_RS15280	Valanimycin resistance
A3Q40_03781	Uncharacterized MFS-type transporter Mb0038c	A3Q41_RS15475	Response regulator
A3Q40_03831	Putative uncharacterized protein	A3Q41_RS16115	Inner membrane transport protein YdhP
A3Q40_03849	Predicted membrane protein	A3Q41_RS16125	Response regulator
A3Q40_03899	Drug resistance transporter, Bcr/CflA family	A3Q41_RS16560	Response regulator
A3Q40_03932	RNA polymerase sigma-70 factor, ECF subfamily	A3Q41_RS16570	Putative flippase GtrA (transmembrane translocase of bactoprenol-linked glucose)
A3Q40_03933	RIFAMYCIN EFFLUX PROTEIN	A3Q41_RS16685	Response regulator
		A3Q41_RS16760	RNA polymerase sigma-70 factor, ECF subfamily
		A3Q41_RS16805	Probable transport protein HsrA
		A3Q41_RS16860	Inner membrane transport protein YeaN
		A3Q41_RS16865	NarK
		A3Q41_RS17145	High-affinity glucose transporter
		A3Q41_RS25120	Predicted membrane protein
		A3Q41_RS17490	Mlr7407 protein
		A3Q41_RS17985	Uncharacterized MFS-type transporter EfpA
		A3Q41_RS18025	INTEGRAL MEMBRANE PROTEIN
		A3Q41_RS18360	Inner membrane protein YhjX
		A3Q41_RS18395	Inner membrane protein YfcA
		A3Q41_RS18810	RNA polymerase sigma-70 factor, ECF subfamily
		A3Q41_RS18830	Inner membrane transport protein YeaN
		A3Q41_RS18835	Glucose transport protein
		A3Q41_RS19605	Proline/betaine transporter
		A3Q41_RS19930	Uncharacterized protein
		A3Q41_RS19940	Response regulator
		A3Q41_RS20315	Siderophore transporter, RhtX/FptX family
		A3Q41_RS20375	DitE
		A3Q41_RS20910	Uncharacterized protein
		A3Q41_RS21085	Putative transmembrane-transport protein (PqrB)
		A3Q41_RS21205	FtsW-like protein FtsW
		A3Q41_RS21220	UDP-N-acetylmuramoyl-L-alanyl-D-glutamate--2,6-diaminopimelate ligase
		A3Q41_RS21225	UDP-N-acetylmuramoyl-L-alanyl-D-glutamate--2,6-diaminopimelate ligase
		A3Q41_RS21335	2-acylglycerophosphoethanolamine acyltransferase
		A3Q41_RS21625	Multidrug transporter, MFS superfamily protein
		A3Q41_RS21835	Probable actinorhodin transporter
		A3Q41_RS22150	Proline/betaine transporter
		A3Q41_RS22215	ATP-dependent DNA helicase Tlh1
		A3Q41_RS22360	Shikimate transporter
		A3Q41_RS22560	Major facilitator superfamily permease
		A3Q41_RS22675	Shikimate transporter
		A3Q41_RS22715	INTEGRAL MEMBRANE PROTEIN
		A3Q41_RS22780	Chloramphenicol resistance protein
		A3Q41_RS23305	Alpha-ketoglutarate permease
		A3Q41_RS23460	Inner membrane transport protein YdhP
		A3Q41_RS23680	MopB PROTEIN
		A3Q41_RS24175	YjiJ protein
		A3Q41_RS24200	Hypothetical metabolite transport protein YceI
		A3Q41_RS24590	DUF81-family membrane protein

## Sheet: Table S10
Table S10: Identification of determinants possibly involved in survival and competitiveness of PBTS1 and PBTS2
Activity	Gene	PBTS1 locus tag	PBTS2 locus tag
Iron uptake
Major transcriptional regulator
iron-dependent repressor	ideR	A3Q40_RS07375	A3Q41_RS18660
iron-dependent repressor	ideR	A3Q40_RS06985	A3Q41_RS18115
Inorganic iron uptake
ferrous iron permease	efeU	A3Q40_RS12425	A3Q41_RS14080
iron uptake system component	efeO	A3Q40_RS12430	A3Q41_RS14075
deferrochelatase/peroxidase	efeB	A3Q40_RS12435	A3Q41_RS14070
Siderophore production
MbtH family protein	mbtH		A3Q41_RS11535
carboxylesterase	mbtJ		A3Q41_RS11175
ABC transporter ATP-binding protein			A3Q41_RS12535
iron ABC transporter permease			A3Q41_RS12530
iron ABC transporter substrate-binding protein			A3Q41_RS12525
FAD-binding monooxygenase			A3Q41_RS12520
siderophore-interacting protein			A3Q41_RS12515
ABC transporter ATP-binding protein			A3Q41_RS12510
ABC transporter permease			A3Q41_RS12505
ABC transporter permease			A3Q41_RS12500
L-ornithine N(5)-monooxygenase	mbtG		A3Q41_RS12495
Asp-1-decarboxylase			A3Q41_RS12490
siderophore-interacting protein			A3Q41_RS12480
salicylate synthase	mbtI		A3Q41_RS12485
siderophore-interacting protein			A3Q41_RS12480
iron ABC transporter substrate-binding protein			A3Q41_RS12475
NRPS	mbtF		A3Q41_RS12470
NRPS	mbtE		A3Q41_RS12465
2,3-dihydroxybenzoate-AMP ligase	mbtA		A3Q41_RS12460
NRPS	mbtB		A3Q41_RS12455
Xeno-siderophore uptake
Substrate unknown
siderophore-interacting proteins		A3Q40_RS02660	A3Q41_RS02440
		A3Q40_RS06725	A3Q41_RS17790
		A3Q40_RS13985
iron-siderophore ABC transporter substrate-binding proteins		A3Q40_RS04915	A3Q41_RS00710
		A3Q40_RS07540	A3Q41_RS03055
		A3Q40_RS07575	A3Q41_RS03170
			A3Q41_RS12880
			A3Q41_RS18790
			A3Q41_RS17265
			A3Q41_RS21920
Iron uptake ABC transporters
iron ABC transporter substrate-binding protein			A3Q41_RS05310
iron ABC transporter permease			A3Q41_RS05315
ABC transporter ATP-binding protein			A3Q41_RS05320
iron ABC transporter substrate-binding protein			A3Q41_RS06100
iron ABC transporter permease			A3Q41_RS06105
ABC transporter ATP-binding protein			A3Q41_RS06110
iron ABC transporter substrate-binding protein			A3Q41_RS11700
iron ABC transporter permease			A3Q41_RS11690
ABC transporter ATP-binding protein			A3Q41_RS11695
iron ABC transporter substrate-binding protein			A3Q41_RS12525
iron ABC transporter permease			A3Q41_RS12530
ABC transporter ATP-binding protein			A3Q41_RS12535
Iron-chelate uptake ABC transporters
putative siderophore transport system permease protein		A3Q40_RS08850	A3Q41_RS20105
putative siderophore transport system permease protein		A3Q40_RS08855	A3Q41_RS20110
ABC transporter ATP-binding protein		A3Q40_RS08860	A3Q41_RS20115
ABC transporter substrate-binding protein		A3Q40_RS15415	A3Q41_RS07405
iron ABC transporter permease		A3Q40_RS15410	A3Q41_RS07400
ABC transporter ATP-binding protein			A3Q41_RS07395
ABC transporter substrate-binding protein			A3Q41_RS14840
iron ABC transporter permease			A3Q41_RS14845
ABC transporter ATP-binding protein			A3Q41_RS14850
Citrate-dependent iron III transport system
putative siderophore transport system permease protein	fecC		A3Q41_RS12500
putative siderophore transport system permease protein	fecD		A3Q41_RS12505
ABC transporter ATP-binding protein	fecE		A3Q41_RS12510
siderophore-interacting proteins	fecB		A3Q41_RS12503
Heme-iron composite ABC transporters
heme ABC transporter ATP-binding protein	hmuV	A3Q40_RS08760	A3Q41_RS19665
iron ABC transporter permease	hmuU	A3Q40_RS08755	A3Q41_RS19670
ABC transporter substrate-binding protein	hmuT	A3Q40_RS08750	A3Q41_RS19675
Heme degradation
heme binding protein		A3Q40_RS10695
mycobilin-forming heme oxygenase MhuD	hmuO	A3Q40_RS15925
Copper resistance
On the chromosome
copper resistance protein - membrane protein	copD	A3Q40_RS04675	A3Q41_RS22150
copper resistance protein - chaperone	copC	A3Q40_RS18110	A3Q41_RS06930
copper transporter		A3Q40_RS09070	A3Q41_RS20490
copper chaperone		A3Q40_RS14410
copper chaperone		A3Q40_RS15890	A3Q41_RS04135
copper translocating P-type ATPase		A3Q40_RS19050	A3Q41_RS07240
copper oxidase	cueO		A3Q41_RS04985
multicopper oxidase	cueO		A3Q41_RS10240
copper binding protein			A3Q41_RS10245
copper binding protein			A3Q41_RS04405
repressor	copY		A3Q41_RS05400
On the pD188-like plasmid
copper resistance protein - chaperone	copC		A3Q41_RS24355
copper resistance protein - membrane protein	copD		A3Q41_RS24380
repressor	copY		A3Q41_RS24370
repressor	copY
copper translocating P-type ATPase	copG		A3Q41_RS24750
4-hydroxybenzoate degradation
4-hydroxybenzoate 3-monooxygenase	pobA		A3Q41_RS05905
IclR family transcriptional regulator	pobR		A3Q41_RS05910
CoA transferase subunit B β -ketoadipate succinyl-CoA transferase	pcaJ	A3Q40_RS04900	A3Q41_RS22305
CoA transferase subunit A β -ketoadipate succinyl-CoA transferase	pcaI	A3Q40_RS04895	A3Q41_RS22310
protocatechuate 3,4-dioxygenase subunit beta	pcaH		A3Q41_RS22315
protocatechuate 3,4-dioxygenase subunit alpha	pcaG		A3Q41_RS22320
3-carboxy-cis,cis-muconate cycloisomerase	pcaB		A3Q41_RS22325
3-oxoadipate enol-lactonase	pcaD	A3Q40_RS04890	A3Q41_RS22330
IclR family transcriptional regulator	pcaR	A3Q40_RS04885	A3Q41_RS22335
carboxymuconolactone decarboxylase	pcaC	A3Q40_RS00915	A3Q41_RS22830
TetR/AcrR family transcriptional regulator			A3Q41_RS05735
beta-ketoadipyl-CoA thioloase	pcaF		A3Q41_RS05740
enoyl-CoA hydratase/isomerase family protein			A3Q41_RS05745
3-hydroxyacyl-CoA dehydrogenase			A3Q41_RS05750
enoyl-CoA hydratase			A3Q41_RS05755
ß-lactamases
β -lactamase		A3Q40_RS05425	A3Q41_RS21790
β -lactamase		A3Q40_RS03250	A3Q41_RS23940
β -lactamase			A3Q41_RS01555
β -lactamase			A3Q41_RS22365
β -lactamase			A3Q41_RS06075

[truncated: 2 more sheets: Table S11, Table S12]
